# Supplementary material for: N-(4-Chloro­phen­yl)-4-nitro­benzamide
Source: Acta Crystallogr Sect E Struct Rep Online. 2012 Aug 25;68(Pt 9):o2768. doi: 10.1107/S1600536812036082 (PMC3435803; doi:10.1107/S1600536812036082)
Supplement: Supplementary file 2 [file e-68-o2768-Isup2.hkl]

# 
# h,k,l, Fc-squared, Fo-squared, sigma(Fo-squared) and status flag 
# 
data_I
_shelx_title ' C13 H9 Cl N2 O3 in P2(1)/n' 
_shelx_refln_list_code          4 
_shelx_F_calc_maximum      358.63 
_exptl_crystal_F_000       568.00 
_reflns_d_resolution_high  0.7601 
 
loop_ 
 _symmetry_equiv_pos_as_xyz 
 'x, y, z' 
 '-x+1/2, y+1/2, -z+1/2' 
 '-x, -y, -z' 
 'x-1/2, -y-1/2, z-1/2' 
 
_cell_length_a     9.6019 
_cell_length_b    13.0688 
_cell_length_c     9.6412 
_cell_angle_alpha  90.000 
_cell_angle_beta  103.853 
_cell_angle_gamma  90.000 
 
_shelx_F_squared_multiplier     1.000 
 
loop_ 
 _refln_index_h 
 _refln_index_k 
 _refln_index_l 
 _refln_F_squared_calc 
 _refln_F_squared_meas 
 _refln_F_squared_sigma 
 _refln_observed_status 
   2   0   0     4614.20     5603.56     91.49 o 
   4   0   0    19521.38    23569.20    426.40 o 
   6   0   0      758.99      823.46      9.61 o 
   8   0   0       28.84       13.74      1.99 o 
  10   0   0        0.16       -0.69      1.24 o 
  12   0   0       14.98        7.25      3.50 o 
   1   1   0      300.38      246.95      2.24 o 
   2   1   0      496.31      516.14      4.05 o 
   3   1   0      447.27      424.09      3.84 o 
   4   1   0      209.57      230.22      2.85 o 
   5   1   0       16.58       20.38      1.23 o 
   6   1   0       67.97       61.76      1.83 o 
   7   1   0       28.82       27.63      1.49 o 
   8   1   0       24.32       18.63      1.81 o 
   9   1   0      271.03      243.60      4.68 o 
  10   1   0      178.57      187.17      5.21 o 
  11   1   0      179.97      166.54      8.94 o 
  12   1   0        0.72       -1.25      1.66 o 
   0   2   0       28.14       32.13      1.31 o 
   1   2   0     4790.77     4874.26     27.18 o 
   2   2   0     1043.05     1218.87      8.37 o 
   3   2   0      637.41      640.71      5.80 o 
   4   2   0      191.97      172.86      2.49 o 
   5   2   0     1054.17      990.31      8.16 o 
   6   2   0      342.32      397.94      5.14 o 
   7   2   0       76.98       77.92      2.24 o 
   8   2   0       14.44       10.94      1.24 o 
   9   2   0        5.69        5.84      1.08 o 
  10   2   0       65.01       55.69      3.89 o 
  11   2   0        9.02       16.21      2.78 o 
  12   2   0       51.52       58.27      6.83 o 
   1   3   0       38.30       23.33      0.86 o 
   2   3   0     3169.04     3397.97     26.29 o 
   3   3   0      365.74      411.43      3.95 o 
   4   3   0        6.64        5.88      1.03 o 
   5   3   0       18.59       23.89      1.72 o 
   6   3   0      822.64      798.94      7.45 o 
   7   3   0      205.83      171.89      3.19 o 
   8   3   0       91.54       76.15      2.71 o 
   9   3   0       15.91        9.23      1.26 o 
  10   3   0      249.28      252.61      5.45 o 
  11   3   0       72.96       73.84      5.12 o 
  12   3   0      208.00      218.80      8.16 o 
   0   4   0      251.84      250.22      4.01 o 
   1   4   0     4306.26     4400.59     24.80 o 
   2   4   0        2.47        2.78      0.39 o 
   3   4   0       27.12       33.23      1.01 o 
   4   4   0      411.44      550.81      4.71 o 
   5   4   0      752.78      784.28      7.09 o 
   6   4   0        8.83        7.48      0.92 o 
   7   4   0      150.34      140.42      2.96 o 
   8   4   0     1553.70     1543.50     13.08 o 
   9   4   0      120.80      129.18      5.42 o 
  10   4   0       19.27       20.80      2.13 o 
  11   4   0        0.41        0.99      1.71 o 
   1   5   0        7.12        7.84      0.50 o 
   2   5   0     1858.53     1974.92     12.14 o 
   3   5   0     1811.83     2082.00     12.99 o 
   4   5   0       14.76       21.01      0.96 o 
   5   5   0       17.76       23.84      1.12 o 
   6   5   0       60.15       64.75      1.77 o 
   7   5   0     1840.84     1992.83     14.04 o 
   8   5   0      142.53      136.55      2.80 o 
   9   5   0        1.14       -0.09      0.82 o 
  10   5   0      173.71      165.36      4.67 o 
  11   5   0      348.30      362.25     12.89 o 
   0   6   0     3079.00     3030.78     25.13 o 
   1   6   0      611.09      703.96      5.23 o 
   2   6   0     5148.49     5937.25     34.44 o 
   3   6   0     1027.38     1267.00     10.85 o 
   4   6   0      377.97      342.56      3.60 o 
   5   6   0       29.88       33.41      1.30 o 
   6   6   0     3546.62     3489.88     21.90 o 
   7   6   0      730.71      741.60      6.93 o 
   8   6   0       12.89       15.50      1.24 o 
   9   6   0       12.11       12.81      1.60 o 
  10   6   0      169.15      166.47      4.55 o 
  11   6   0       95.12      106.88      5.30 o 
   1   7   0      248.53      270.68      2.87 o 
   2   7   0        0.64        2.58      0.53 o 
   3   7   0      122.12       89.86      2.25 o 
   4   7   0      170.64      167.56      2.48 o 
   5   7   0       51.40       50.70      1.58 o 
   6   7   0       27.98       20.68      1.25 o 
   7   7   0      465.24      472.66      5.26 o 
   8   7   0      182.26      177.03      4.29 o 
   9   7   0        1.64        3.84      2.63 o 
  10   7   0       25.62       32.81      3.10 o 
  11   7   0        4.32        6.41      2.38 o 
   0   8   0      955.77      880.70      9.32 o 
   1   8   0     1105.91     1176.41      8.28 o 
   2   8   0      133.17      112.54      1.93 o 
   3   8   0      120.78      118.86      2.06 o 
   4   8   0       30.92       26.20      1.19 o 
   5   8   0      331.74      327.27      3.92 o 
   6   8   0        0.67        3.56      0.80 o 
   7   8   0        0.86        1.30      0.84 o 
   8   8   0        1.54        4.84      1.41 o 
   9   8   0       75.32       89.66      4.22 o 
  10   8   0       14.63       19.31      2.58 o 
   1   9   0      579.82      574.44      5.08 o 
   2   9   0      592.16      599.51      5.31 o 
   3   9   0      349.03      334.99      4.22 o 
   4   9   0      254.55      233.76      3.20 o 
   5   9   0        1.45        5.52      0.93 o 
   6   9   0      187.23      184.39      5.27 o 
   7   9   0       10.67       14.70      1.70 o 
   8   9   0       29.03       31.03      2.84 o 
   9   9   0       41.30       48.45      3.51 o 
  10   9   0      131.23      131.24      5.24 o 
   0  10   0      764.17      803.96      9.54 o 
   1  10   0     1691.28     1794.33     12.20 o 
   2  10   0      204.90      199.54      2.87 o 
   3  10   0      263.81      279.82      4.05 o 
   4  10   0      171.47      171.85      3.73 o 
   5  10   0      751.89      695.47      8.65 o 
   6  10   0      137.55      117.07      4.04 o 
   7  10   0       22.25       28.64      2.62 o 
   8  10   0        1.51        5.16      2.46 o 
   9  10   0       63.80       51.89      3.76 o 
   1  11   0     3329.06     3272.02     20.54 o 
   2  11   0       15.91       20.58      1.42 o 
   3  11   0     1285.01     1110.53     12.82 o 
   4  11   0      196.48      200.73      5.35 o 
   5  11   0      760.23      652.54      9.51 o 
   6  11   0        7.30       14.03      1.66 o 
   7  11   0      140.41      100.64      4.96 o 
   8  11   0       27.21       25.36      2.71 o 
   9  11   0       15.70       20.84      2.84 o 
   0  12   0      171.39      180.02      5.68 o 
   1  12   0      397.76      411.86      5.23 o 
   2  12   0        9.72       15.70      1.33 o 
   3  12   0       97.34       86.12      2.87 o 
   4  12   0      188.39      205.21      4.50 o 
   5  12   0      108.59      105.87      3.42 o 
   6  12   0        5.77        3.96      1.27 o 
   7  12   0        1.23        1.57      1.39 o 
   8  12   0       69.81       70.85      4.83 o 
   1  13   0       88.45       83.50      2.99 o 
   2  13   0       43.69       41.50      2.80 o 
   3  13   0      411.84      382.08      6.24 o 
   4  13   0       20.64       20.65      2.57 o 
   5  13   0        2.51        1.13      1.14 o 
   6  13   0      184.85      181.10      9.41 o 
   7  13   0      266.17      253.70      6.84 o 
   8  13   0       21.23       15.17      2.54 o 
   0  14   0      170.74      191.44      6.29 o 
   1  14   0       16.35       16.21      2.09 o 
   2  14   0        7.15        4.24      1.79 o 
   3  14   0      105.25      114.25      5.40 o 
   4  14   0      157.93      169.27      7.70 o 
   5  14   0       77.60       79.46      4.13 o 
   6  14   0       12.89       13.00      2.23 o 
   7  14   0        3.64        6.45      1.84 o 
   1  15   0       36.68       34.76      3.80 o 
   2  15   0      446.92      446.53      8.80 o 
   3  15   0      407.33      409.76      8.54 o 
   4  15   0       45.98       46.79      3.46 o 
   5  15   0        2.48        3.63      2.22 o 
   0  16   0       17.68       17.88      4.35 o 
   1  16   0      175.94      174.38      7.61 o 
   2  16   0       24.64       22.46      6.16 o 
   3  16   0       10.06       14.35      2.39 o 
   4  16   0       35.41       37.72      4.53 o 
   1  17   0       40.28       45.38      6.59 o 
 -11   0   1      125.28      141.99      8.46 o 
  -9   0   1        2.34        4.29      1.45 o 
  -7   0   1      696.14      703.86     23.32 o 
  -5   0   1       25.97       51.25      2.41 o 
  -3   0   1      626.63      699.83     17.76 o 
  -1   0   1       38.28       24.29      1.33 o 
   1   0   1      990.74     1153.84     14.18 o 
   3   0   1     1647.20     1921.23     16.81 o 
   5   0   1      894.52     1300.86     15.52 o 
   7   0   1      503.97      490.62      7.39 o 
   9   0   1       64.55       46.19      3.37 o 
  11   0   1      184.40      199.63     10.75 o 
 -12   1   1        2.90        2.30      1.93 o 
 -11   1   1      127.66      110.93      5.34 o 
 -10   1   1      425.83      357.51      9.14 o 
  -9   1   1      567.41      565.77     10.40 o 
  -8   1   1      847.77      791.58      8.68 o 
  -7   1   1       10.45        8.06      1.20 o 
  -6   1   1     1598.84     1731.22     23.22 o 
  -5   1   1       46.28       34.35      1.24 o 
  -4   1   1      502.10      351.18      3.52 o 
  -3   1   1      726.98      726.44      7.06 o 
  -2   1   1     7690.69     7987.10     48.64 o 
  -1   1   1       15.11        9.92      0.41 o 
   0   1   1      322.73      311.95      3.04 o 
   1   1   1     9585.97    10942.89     60.59 o 
   2   1   1      796.48      701.94      4.84 o 
   3   1   1      265.48      297.47      3.08 o 
   4   1   1      811.02      742.24      5.83 o 
   5   1   1     1446.43     1880.53     12.55 o 
   6   1   1      595.31      571.54      5.48 o 
   7   1   1      124.02      106.39      3.15 o 
   8   1   1      542.71      450.63      7.68 o 
   9   1   1       10.01        6.54      1.09 o 
  10   1   1      350.90      323.06      7.76 o 
  11   1   1        0.20        4.23      3.14 o 
 -12   2   1        3.37        3.34      4.23 o 
 -11   2   1       37.25       47.88      4.06 o 
 -10   2   1      104.87       86.76      4.57 o 
  -9   2   1       81.20       72.50      3.27 o 
  -8   2   1        1.54        2.44      0.98 o 
  -7   2   1      424.06      432.25      5.06 o 
  -6   2   1      192.69      180.63      3.36 o 
  -5   2   1        2.79        6.49      0.87 o 
  -4   2   1       74.96       80.10      1.55 o 
  -3   2   1      110.73      143.57      1.89 o 
  -2   2   1     1907.83     2124.07     12.44 o 
  -1   2   1      672.46      637.78      4.56 o 
   0   2   1      586.17      540.27      3.58 o 
   1   2   1     2233.78     2523.80     15.97 o 
   2   2   1     2789.55     2838.36     18.18 o 
   3   2   1       98.13       96.57      1.92 o 
   4   2   1      252.79      252.76      3.81 o 
   5   2   1      256.82      294.12      3.81 o 
   6   2   1       69.02       54.92      2.41 o 
   7   2   1      176.56      163.40      3.24 o 
   8   2   1      125.68      115.36      2.90 o 
   9   2   1      457.04      406.88      6.44 o 
  10   2   1       33.93       31.66      2.05 o 
  11   2   1        9.77        8.86      2.55 o 
 -12   3   1        0.16        0.05      2.72 o 
 -11   3   1      273.31      247.89      8.01 o 
 -10   3   1       88.39       79.46      3.64 o 
  -9   3   1     1277.70     1328.47     19.99 o 
  -8   3   1      241.37      238.15      3.84 o 
  -7   3   1       99.65      116.97      2.54 o 
  -6   3   1      117.82      102.86      2.17 o 
  -5   3   1      350.53      313.33      3.63 o 
  -4   3   1      155.92      143.88      2.16 o 
  -3   3   1        0.71        6.18      0.47 o 
  -2   3   1     1496.58     1448.04      8.88 o 
  -1   3   1      104.38      110.29      1.52 o 
   0   3   1       89.17       94.63      1.21 o 
   1   3   1       30.52       20.21      0.71 o 
   2   3   1      693.99      647.51      4.69 o 
   3   3   1     1632.70     1843.11     12.83 o 
   4   3   1      122.57      125.03      3.27 o 
   5   3   1     1649.04     1691.03     12.80 o 
   6   3   1      193.27      182.10      3.32 o 
   7   3   1        1.72        2.56      0.97 o 
   8   3   1      322.91      313.02      5.39 o 
   9   3   1      167.89      179.74      3.85 o 
  10   3   1        0.25       -0.20      1.09 o 
  11   3   1       27.88       31.16      2.53 o 
 -12   4   1       32.60       37.58      5.92 o 
 -11   4   1       34.12       32.21      4.41 o 
 -10   4   1       60.32       63.73      3.14 o 
  -9   4   1       25.57       24.62      2.32 o 
  -8   4   1        1.72        4.29      1.23 o 
  -7   4   1     1257.92     1211.22     10.32 o 
  -6   4   1     1075.42     1086.38      9.14 o 
  -5   4   1      192.77      190.63      2.57 o 
  -4   4   1      357.54      443.83      3.97 o 
  -3   4   1     2613.54     2783.91     16.51 o 
  -2   4   1     1066.55     1154.30      7.44 o 
  -1   4   1     2310.63     2360.19     15.72 o 
   0   4   1      352.36      303.67      3.42 o 
   1   4   1       51.00       48.15      0.96 o 
   2   4   1     4474.03     4752.88     27.05 o 
   3   4   1     1182.89     1255.27     10.29 o 
   4   4   1      368.95      442.74      5.32 o 
   5   4   1       58.08       49.94      2.24 o 
   6   4   1     1552.38     1541.28     13.80 o 
   7   4   1      252.36      243.74      4.06 o 
   8   4   1      823.52      843.28      9.89 o 
   9   4   1        6.94        5.57      1.17 o 
  10   4   1      111.52      108.63      4.69 o 
  11   4   1       36.97       44.13      3.24 o 
 -11   5   1        0.01       -2.18      2.18 o 
 -10   5   1      192.83      193.87      4.14 o 
  -9   5   1      347.77      349.20      5.30 o 
  -8   5   1     3057.12     3164.67     22.99 o 
  -7   5   1     1264.82     1337.49     10.19 o 
  -6   5   1      447.60      454.54      4.64 o 
  -5   5   1      664.24      625.11      7.77 o 
  -4   5   1     2284.47     2651.13     16.30 o 
  -3   5   1     1306.53     1501.05      9.74 o 
  -2   5   1      914.97     1144.11      7.55 o 
  -1   5   1     1033.51     1152.07      7.49 o 
   0   5   1       22.00       24.44      0.79 o 
   1   5   1      270.85      330.14      3.36 o 
   2   5   1     5916.22     7155.19     40.11 o 
   3   5   1        5.19        4.34      0.52 o 
   4   5   1      563.09      624.57      5.33 o 
   5   5   1        0.40        0.38      0.52 o 
   6   5   1     1155.30     1158.53      9.08 o 
   7   5   1      526.71      486.51      6.07 o 
   8   5   1      271.25      285.78      4.73 o 
   9   5   1       28.70       35.12      2.31 o 
  10   5   1        1.89        2.71      1.37 o 
  11   5   1        9.40       12.43      2.05 o 
 -11   6   1      199.42      213.40     15.65 o 
 -10   6   1        4.88        2.94      1.56 o 
  -9   6   1       16.48       17.78      1.56 o 
  -8   6   1       10.67       13.05      1.27 o 
  -7   6   1     1063.95     1026.41      8.47 o 
  -6   6   1      236.47      238.54      3.27 o 
  -5   6   1      957.47      980.71      8.81 o 
  -4   6   1        5.95        2.47      0.54 o 
  -3   6   1      834.29      791.25      5.98 o 
  -2   6   1      739.88      879.41      8.77 o 
  -1   6   1     2168.34     2352.13     14.19 o 
   0   6   1        7.13       21.56      0.80 o 
   1   6   1     2697.54     3003.71     17.80 o 
   2   6   1      772.33      870.83      6.38 o 
   3   6   1      649.58      566.12      4.82 o 
   4   6   1      151.26      137.45      3.01 o 
   5   6   1      851.36      881.42      7.22 o 
   6   6   1      413.65      433.64      4.76 o 
   7   6   1       12.51       13.62      1.34 o 
   8   6   1        0.33        1.12      0.82 o 
   9   6   1       65.67       79.05      4.17 o 
  10   6   1        0.25        0.55      1.29 o 
  11   6   1        3.10        2.92      1.54 o 
 -11   7   1       25.67       24.31      2.84 o 
 -10   7   1      544.40      598.95     12.18 o 
  -9   7   1       36.28       32.94      2.83 o 
  -8   7   1      769.43      816.12      9.80 o 
  -7   7   1      262.40      246.44      3.58 o 
  -6   7   1      628.37      650.63      6.05 o 
  -5   7   1        8.39       10.60      0.87 o 
  -4   7   1      775.84      849.37      6.68 o 
  -3   7   1      356.92      373.41      3.63 o 
  -2   7   1      558.64      695.25      5.42 o 
  -1   7   1       29.60       24.34      0.92 o 
   0   7   1      989.21     1098.69      7.59 o 
   1   7   1       99.81      112.15      1.80 o 
   2   7   1       21.50       33.04      1.14 o 
   3   7   1        0.13        2.94      1.27 o 
   4   7   1      796.85      812.56      6.65 o 
   5   7   1      491.13      493.85      4.97 o 
   6   7   1      216.55      225.01      3.87 o 
   7   7   1       23.71       28.98      1.78 o 
   8   7   1      156.80      162.60      3.62 o 
   9   7   1      390.86      386.01      6.96 o 
  10   7   1       76.40       80.52      5.60 o 
 -11   8   1      244.88      256.23      7.82 o 
 -10   8   1        0.53        3.05      1.52 o 
  -9   8   1       46.98       49.15      3.39 o 
  -8   8   1      220.90      219.25      5.80 o 
  -7   8   1        0.24        0.43      1.15 o 
  -6   8   1       34.53       32.95      1.66 o 
  -5   8   1      178.66      183.26      2.81 o 
  -4   8   1      632.32      644.67      5.64 o 
  -3   8   1        0.43        0.27      0.47 o 
  -2   8   1      660.17      626.95      5.21 o 
  -1   8   1        0.60       -0.11      0.39 o 
   0   8   1       11.78       18.54      1.01 o 
   1   8   1      649.33      673.60      5.48 o 
   2   8   1      117.25      114.45      1.97 o 
   3   8   1      512.41      502.61      4.73 o 
   4   8   1      140.53      135.60      2.37 o 
   5   8   1       83.80      104.80      2.59 o 
   6   8   1       14.43       13.49      1.28 o 
   7   8   1      780.14      765.04      8.37 o 
   8   8   1       18.48       16.45      1.71 o 
   9   8   1        7.50       12.26      2.64 o 
  10   8   1       16.77       16.43      2.47 o 
 -10   9   1       24.33       28.81      2.95 o 
  -9   9   1       70.25       71.01      7.08 o 
  -8   9   1       43.96       54.15      3.48 o 
  -7   9   1      239.80      247.82      6.06 o 
  -6   9   1        7.09        8.40      1.14 o 
  -5   9   1      184.71      164.06      3.17 o 
  -4   9   1      185.90      211.89      4.16 o 
  -3   9   1      379.05      398.67      4.84 o 
  -2   9   1        1.64        2.57      0.58 o 
  -1   9   1      849.60      830.26      6.53 o 
   0   9   1      370.24      389.50      4.35 o 
   1   9   1      474.04      497.39      4.65 o 
   2   9   1      202.36      208.24      2.80 o 
   3   9   1      435.88      419.00      4.36 o 
   4   9   1       97.67       93.02      2.38 o 
   5   9   1      445.16      433.10      5.84 o 
   6   9   1      446.04      406.58      6.27 o 
   7   9   1       46.19       50.73      2.62 o 
   8   9   1       53.11       55.81      3.60 o 
   9   9   1      455.94      476.04      9.69 o 
  10   9   1      147.03      162.94      5.83 o 
 -10  10   1      350.52      349.29      8.48 o 
  -9  10   1       23.58       32.53      3.19 o 
  -8  10   1      429.31      388.93      8.24 o 
  -7  10   1        3.40        9.10      1.81 o 
  -6  10   1      350.35      366.96      6.08 o 
  -5  10   1       77.51       64.74      2.29 o 
  -4  10   1       21.68       30.62      1.65 o 
  -3  10   1       14.21       19.91      1.38 o 
  -2  10   1      179.21      165.64      3.07 o 
  -1  10   1     2344.58     2452.41     15.79 o 
   0  10   1       99.84       82.91      1.97 o 
   1  10   1     1180.52     1209.64      8.98 o 
   2  10   1      907.71      906.19      7.34 o 
   3  10   1      232.43      198.56      3.40 o 
   4  10   1      106.32       80.09      2.72 o 
   5  10   1      363.35      314.27      5.51 o 
   6  10   1      451.37      431.89      6.90 o 
   7  10   1       72.59       77.00      3.30 o 
   8  10   1       12.89        9.33      1.98 o 
   9  10   1       58.48       77.03      4.42 o 
  -9  11   1      232.09      247.68     12.21 o 
  -8  11   1      110.99      117.62      4.60 o 
  -7  11   1      154.12      136.88      4.74 o 
  -6  11   1        0.92       -0.43      2.61 o 
  -5  11   1       17.15        9.42      1.49 o 
  -4  11   1        7.04        9.24      1.15 o 
  -3  11   1      475.90      495.47      6.31 o 
  -2  11   1       69.68       74.61      2.74 o 
  -1  11   1      290.58      295.79      4.31 o 
   0  11   1      262.77      257.86      3.91 o 
   1  11   1      270.59      275.39      4.10 o 
   2  11   1       44.22       39.86      1.72 o 
   3  11   1        1.18        2.37      1.02 o 
   4  11   1        0.15        2.51      1.59 o 
   5  11   1      350.19      346.06      6.07 o 
   6  11   1       18.97       12.17      2.42 o 
   7  11   1        9.98        8.58      1.83 o 
   8  11   1      503.53      571.91     10.66 o 
   9  11   1       45.15       47.34      3.84 o 
  -8  12   1        0.74        1.68      3.53 o 
  -7  12   1      149.87      164.56      6.64 o 
  -6  12   1       81.35       66.38      3.71 o 
  -5  12   1      290.98      275.98      5.39 o 
  -4  12   1        8.39        7.21      1.30 o 
  -3  12   1       44.20       50.71      2.09 o 
  -2  12   1       40.56       34.77      2.09 o 
  -1  12   1      198.18      199.78      3.62 o 
   0  12   1      924.03      902.96      8.66 o 
   1  12   1        0.22        0.39      1.15 o 
   2  12   1        0.63       -0.32      1.01 o 
   3  12   1       75.37       93.95      3.33 o 
   4  12   1       96.51       72.99      2.86 o 
   5  12   1        1.90        3.95      1.19 o 
   6  12   1        5.75       13.13      1.68 o 
   7  12   1      409.52      450.58      9.13 o 
   8  12   1      260.36      269.27      7.25 o 
  -8  13   1       51.40       59.98      4.01 o 
  -7  13   1        0.60        1.36      1.46 o 
  -6  13   1      101.16       96.33      4.19 o 
  -5  13   1        0.53        2.19      1.23 o 
  -4  13   1      369.83      351.38      6.15 o 
  -3  13   1        2.01        2.02      1.08 o 
  -2  13   1       27.73       27.68      1.75 o 
  -1  13   1        3.33        4.50      1.21 o 
   0  13   1      582.21      581.40      9.29 o 
   1  13   1      125.39      133.99     11.71 o 
   2  13   1        3.02        4.18      1.51 o 
   3  13   1       43.45       42.18      3.03 o 
   4  13   1      392.73      358.93      8.48 o 
   5  13   1       56.60       62.18      3.23 o 
   6  13   1      114.67      132.48      4.07 o 
   7  13   1       12.53       10.38      2.08 o 
  -7  14   1       10.00       14.93      2.34 o 
  -6  14   1      139.73      133.65      4.89 o 
  -5  14   1      251.69      301.68      7.08 o 
  -4  14   1       38.68       47.69      2.72 o 
  -3  14   1        2.48        2.37      1.56 o 
  -2  14   1      304.13      308.57      6.84 o 
  -1  14   1      142.06      150.54      4.71 o 
   0  14   1      153.24      148.30      4.77 o 
   1  14   1       16.24       18.87      2.29 o 
   2  14   1      169.50      167.34      5.13 o 
   3  14   1      217.15      204.35      5.90 o 
   4  14   1       45.82       45.42      4.05 o 
   5  14   1        0.88       -0.82      1.90 o 
   6  14   1      114.84      132.40      5.03 o 
  -6  15   1       51.77       60.21      8.28 o 
  -5  15   1      111.15      103.47      5.96 o 
  -4  15   1       24.08       35.09      3.15 o 
  -3  15   1       78.60       80.63      4.13 o 
  -2  15   1       93.20      104.91      9.37 o 
  -1  15   1      164.07      153.08      6.49 o 
   0  15   1      197.71      221.07      7.54 o 
   1  15   1       57.05       48.87      3.34 o 
   2  15   1       24.52       22.78      2.59 o 
   3  15   1      142.99      180.37      5.65 o 
   4  15   1        5.38        9.15      1.97 o 
   5  15   1       53.58       59.71      3.99 o 
  -4  16   1        0.71        4.35      3.14 o 
  -3  16   1       96.33      108.54      5.98 o 
  -2  16   1      647.63      679.32     14.65 o 
  -1  16   1       86.56       95.33     11.06 o 
   0  16   1        4.25        2.18      2.39 o 
   1  16   1        1.74        0.79      1.74 o 
   2  16   1        5.54        2.27      1.80 o 
   3  16   1      239.35      305.95      7.69 o 
   4  16   1       36.28       44.80      3.66 o 
  -1  17   1       27.23       31.15      4.14 o 
   0  17   1      299.04      341.95     10.47 o 
   1  17   1      101.77      101.89      6.18 o 
 -12   0   2      123.66      123.62      8.10 o 
 -10   0   2       17.62       14.62      3.50 o 
  -8   0   2      244.56      223.32      5.40 o 
  -6   0   2     2953.36     3615.48     78.73 o 
  -4   0   2     2284.00     2479.56     97.34 o 
  -2   0   2     8586.26     9956.73    152.02 o 
   0   0   2        1.97        1.59      0.57 o 
   2   0   2       22.67       14.08      0.93 o 
   4   0   2       16.76       47.45      1.87 o 
   6   0   2      148.37      143.95      3.61 o 
   8   0   2      361.70      331.74      6.47 o 
  10   0   2       84.94      103.32      5.68 o 
 -12   1   2       12.22       13.18      2.65 o 
 -11   1   2      359.13      319.36     12.08 o 
 -10   1   2        1.82        3.49      1.58 o 
  -9   1   2      136.81       98.80      8.28 o 
  -8   1   2       10.80        9.43      1.10 o 
  -7   1   2      938.83      864.69      9.93 o 
  -6   1   2      846.78     1020.34      9.12 o 
  -5   1   2       39.75       22.80      1.07 o 
  -4   1   2        0.33        3.24      0.77 o 
  -3   1   2     3253.73     3199.61     26.06 o 
  -2   1   2    12903.56    15198.51    125.77 o 
  -1   1   2      259.52      294.17      2.68 o 
   0   1   2       88.57       88.88      1.43 o 
   1   1   2     6351.56     6347.18     39.88 o 
   2   1   2     3203.80     3489.63     30.30 o 
   3   1   2      155.28       95.21      1.63 o 
   4   1   2        5.19        2.65      0.56 o 
   5   1   2     1966.11     2134.77     14.13 o 
   6   1   2      134.17      148.56      2.63 o 
   7   1   2      700.24      689.40      6.69 o 
   8   1   2      402.70      412.04      5.71 o 
   9   1   2      131.27      100.31      3.61 o 
  10   1   2      109.46       92.86      4.43 o 
  11   1   2        3.43        4.77      1.64 o 
 -12   2   2        4.97        8.52      2.25 o 
 -11   2   2        2.06        2.66      1.48 o 
 -10   2   2      337.89      301.85      8.19 o 
  -9   2   2      312.13      289.67      5.99 o 
  -8   2   2       68.73       70.12      3.49 o 
  -7   2   2        6.69        9.27      1.00 o 
  -6   2   2      100.31      132.89      2.50 o 
  -5   2   2      632.91      608.93      5.39 o 
  -4   2   2      532.56      549.86      4.70 o 
  -3   2   2     2130.29     2165.38     14.29 o 
  -2   2   2     4767.64     5490.91     45.63 o 
  -1   2   2      662.94      616.92      6.81 o 
   0   2   2        7.91        6.69      0.41 o 
   1   2   2     1254.32     1297.80      8.98 o 
   2   2   2      429.40      553.98      4.21 o 
   3   2   2       10.90       23.28      0.91 o 
   4   2   2       66.16       69.41      1.67 o 
   5   2   2        0.27        0.05      0.54 o 
   6   2   2      174.23      179.85      3.29 o 
   7   2   2      231.72      195.23      3.85 o 
   8   2   2        0.22        2.44      0.97 o 
   9   2   2      203.74      171.92      4.26 o 
  10   2   2      136.67      144.59      4.53 o 
  11   2   2       11.67       16.40      2.47 o 
 -12   3   2       15.50       15.45      2.73 o 
 -11   3   2        0.61        0.48      1.45 o 
 -10   3   2        0.29        2.79      1.51 o 
  -9   3   2      507.06      493.58     10.23 o 
  -8   3   2       59.98       58.64      3.00 o 
  -7   3   2      292.21      275.38      3.77 o 
  -6   3   2      746.52      761.26      6.79 o 
  -5   3   2        7.31        5.21      0.58 o 
  -4   3   2       87.44      110.59      1.66 o 
  -3   3   2     1086.86     1095.55      8.12 o 
  -2   3   2      327.46      284.25      2.79 o 
  -1   3   2      318.29      323.59      2.99 o 
   0   3   2        4.42        3.25      0.48 o 
   1   3   2     2069.37     2076.47     13.79 o 
   2   3   2      196.18      145.63      2.46 o 
   3   3   2        0.87        6.54      2.13 o 
   4   3   2       32.87       20.18      1.15 o 
   5   3   2      441.19      424.90      5.86 o 
   6   3   2      501.77      522.47      6.10 o 
   7   3   2       62.24       66.62      2.33 o 
   8   3   2     1007.95     1031.69     10.29 o 
   9   3   2      124.65      110.95      3.19 o 
  10   3   2       44.56       39.63      2.63 o 
  11   3   2        1.90        1.56      1.37 o 
 -12   4   2       20.23       25.41      3.33 o 
 -11   4   2       12.44        9.48      2.14 o 
 -10   4   2        0.03       -0.04      1.31 o 
  -9   4   2      936.33      957.73     18.07 o 
  -8   4   2      304.66      278.68      4.38 o 
  -7   4   2      628.48      626.77      5.82 o 
  -6   4   2      206.01      205.25      3.21 o 
  -5   4   2     2011.21     2176.09     15.06 o 
  -4   4   2     1405.84     1532.96      9.98 o 
  -3   4   2     3656.04     3950.67     22.79 o 
  -2   4   2      188.75      202.70      2.41 o 
  -1   4   2        5.49       10.78      0.66 o 
   0   4   2     1504.83     1467.58     11.18 o 
   1   4   2      231.56      230.57      2.69 o 
   2   4   2     2127.12     2202.59     17.99 o 
   3   4   2      620.74      700.47      6.67 o 
   4   4   2      153.85      144.10      2.61 o 
   5   4   2      387.50      380.72      4.75 o 
   6   4   2     1506.45     1425.82     12.00 o 
   7   4   2      434.67      444.75      6.51 o 
   8   4   2        6.34        4.62      1.56 o 
   9   4   2      235.55      240.76      4.68 o 
  10   4   2      118.20      132.27      4.56 o 
  11   4   2        0.92        2.35      1.52 o 
 -12   5   2       13.49       11.36      3.75 o 
 -11   5   2       15.47       21.06      3.14 o 
 -10   5   2       37.11       45.88      2.90 o 
  -9   5   2       59.87       65.53      2.43 o 
  -8   5   2      654.13      613.95      7.00 o 
  -7   5   2      529.22      537.09      6.12 o 
  -6   5   2      127.04      126.95      2.51 o 
  -5   5   2      238.31      265.08      3.46 o 
  -4   5   2      188.02      202.86      2.83 o 
  -3   5   2     2562.26     3156.55     21.05 o 
  -2   5   2      205.29      158.63      2.26 o 
  -1   5   2        5.40        4.30      0.59 o 
   0   5   2     1306.68     1405.86      8.95 o 
   1   5   2     2565.36     3040.24     22.04 o 
   2   5   2      787.36      870.97      7.22 o 
   3   5   2     1689.36     1871.33     13.57 o 
   4   5   2      638.77      590.23      5.17 o 
   5   5   2     1765.22     1750.46     12.17 o 
   6   5   2     1477.18     1491.94     12.51 o 
   7   5   2     2618.06     2675.52     22.49 o 
   8   5   2      293.58      284.69      5.45 o 
   9   5   2       12.16       13.45      1.53 o 
  10   5   2       54.43       66.06      3.50 o 
  11   5   2      284.86      294.87      6.75 o 
 -11   6   2        2.25        5.75      2.06 o 
 -10   6   2        1.23        1.54      1.16 o 
  -9   6   2      125.08      121.78      3.61 o 
  -8   6   2       20.08       21.40      1.81 o 
  -7   6   2       35.58       43.50      2.19 o 
  -6   6   2       79.61       91.63      2.25 o 
  -5   6   2       48.67       38.52      1.49 o 
  -4   6   2      696.65      619.12      5.86 o 
  -3   6   2      125.42      134.64      2.33 o 
  -2   6   2     1179.57     1274.96      9.60 o 
  -1   6   2       79.71      103.74      1.93 o 
   0   6   2     3357.70     3628.55     27.67 o 
   1   6   2      411.40      456.18      4.73 o 
   2   6   2       28.61       14.94      0.99 o 
   3   6   2       13.07        8.41      0.89 o 
   4   6   2     1565.35     1572.18     10.89 o 
   5   6   2      252.64      268.42      4.12 o 
   6   6   2       81.33       76.62      2.40 o 
   7   6   2        6.30        7.88      1.26 o 
   8   6   2      207.52      215.09      6.21 o 
   9   6   2        8.81        9.74      1.64 o 
  10   6   2      101.29      123.22      5.94 o 
 -11   7   2       53.20       52.05      5.00 o 
 -10   7   2      327.64      327.58      6.26 o 
  -9   7   2       46.83       49.02      2.65 o 
  -8   7   2       17.52       19.93      1.79 o 
  -7   7   2      277.43      276.31      4.98 o 
  -6   7   2      436.48      440.40      5.27 o 
  -5   7   2      214.02      220.32      2.88 o 
  -4   7   2       80.64       90.21      2.09 o 
  -3   7   2      419.15      428.87      4.64 o 
  -2   7   2       47.20       55.52      1.57 o 
  -1   7   2     1315.71     1451.75     10.77 o 
   0   7   2      592.12      560.76      4.61 o 
   1   7   2      323.20      432.18      4.01 o 
   2   7   2      510.23      521.93      5.34 o 
   3   7   2     1049.61     1135.09      9.51 o 
   4   7   2        5.98        4.77      0.85 o 
   5   7   2      500.58      523.68      6.15 o 
   6   7   2      442.94      416.71      5.61 o 
   7   7   2     1006.04     1079.63     10.60 o 
   8   7   2        0.25        1.72      1.39 o 
   9   7   2      432.88      494.20      7.12 o 
  10   7   2       15.48       19.43      2.43 o 
 -11   8   2        4.21        3.94      2.32 o 
 -10   8   2        0.29        0.62      1.46 o 
  -9   8   2        9.75       11.10      1.66 o 
  -8   8   2      663.16      646.07      8.63 o 
  -7   8   2        3.64        5.38      1.12 o 
  -6   8   2        6.25        5.09      1.07 o 
  -5   8   2      148.98      140.73      2.83 o 
  -4   8   2      796.54      802.65      7.50 o 
  -3   8   2      135.00      135.98      2.59 o 
  -2   8   2      205.23      195.29      3.04 o 
  -1   8   2       13.07       17.37      1.09 o 
   0   8   2        9.92        8.94      0.70 o 
   1   8   2      532.79      499.50      4.52 o 
   2   8   2        7.97        4.85      0.66 o 
   3   8   2      310.41      294.71      4.08 o 
   4   8   2      101.86      108.36      2.60 o 
   5   8   2       42.76       41.82      1.91 o 
   6   8   2       10.66       12.45      1.33 o 
   7   8   2       38.81       40.28      2.12 o 
   8   8   2      212.89      223.79      6.61 o 
   9   8   2        7.52       10.53      1.51 o 
  10   8   2      244.68      241.01      8.80 o 
 -10   9   2      386.75      409.90     16.43 o 
  -9   9   2      156.25      155.22      5.20 o 
  -8   9   2       18.32       15.89      1.68 o 
  -7   9   2      582.51      539.26      7.61 o 
  -6   9   2      276.10      285.61      5.08 o 
  -5   9   2       12.66       13.99      1.25 o 
  -4   9   2        1.45        2.04      0.82 o 
  -3   9   2      753.56      757.40      7.28 o 
  -2   9   2      495.68      515.18      5.55 o 
  -1   9   2      309.21      332.07      4.21 o 
   0   9   2       34.00       29.73      1.16 o 
   1   9   2       19.50       22.62      1.09 o 
   2   9   2      726.18      730.98      7.07 o 
   3   9   2       43.12       64.04      2.07 o 
   4   9   2        0.38       -0.38      0.68 o 
   5   9   2        0.25       -0.26      0.77 o 
   6   9   2      450.50      458.27      6.15 o 
   7   9   2       61.84       71.51      2.72 o 
   8   9   2        1.20        0.44      1.13 o 
   9   9   2        2.96        3.19      2.24 o 
 -10  10   2        1.07        5.76      1.87 o 
  -9  10   2       68.19       65.63      3.98 o 
  -8  10   2        6.27        6.27      1.68 o 
  -7  10   2      109.19       93.70      3.15 o 
  -6  10   2      340.38      304.01      5.40 o 
  -5  10   2      372.58      342.62      4.89 o 
  -4  10   2      184.86      164.08      3.21 o 
  -3  10   2      845.21      814.63      7.93 o 
  -2  10   2     1318.35     1336.75     12.00 o 
  -1  10   2      512.37      485.69      5.53 o 
   0  10   2     2334.71     2409.17     17.37 o 
   1  10   2      373.26      332.52      5.07 o 
   2  10   2        1.51       -0.60      0.67 o 
   3  10   2       78.64       68.59      3.45 o 
   4  10   2      193.97      159.68      3.28 o 
   5  10   2      401.21      410.05      7.99 o 
   6  10   2        5.40        7.82      1.27 o 
   7  10   2       93.58       91.42      3.34 o 
   8  10   2       40.96       57.48      3.11 o 
   9  10   2      499.50      489.32     10.11 o 
  -9  11   2      363.44      387.77      8.68 o 
  -8  11   2      129.42      134.77      4.87 o 
  -7  11   2       76.42       67.70      3.68 o 
  -6  11   2      336.14      337.74      5.93 o 
  -5  11   2       63.14       37.36      1.96 o 
  -4  11   2       10.32       11.88      1.68 o 
  -3  11   2      279.28      271.11      4.25 o 
  -2  11   2      448.67      460.78      5.65 o 
  -1  11   2     1013.95      993.96      9.16 o 
   0  11   2      104.44      105.15      2.67 o 
   1  11   2      464.62      453.78      6.33 o 
   2  11   2      286.07      299.47      4.34 o 
   3  11   2        0.22        2.66      0.87 o 
   4  11   2      111.37       95.50      2.85 o 
   5  11   2       40.99       38.85      2.44 o 
   6  11   2      183.67      166.20      8.05 o 
   7  11   2      243.77      242.32      5.83 o 
   8  11   2      128.99      137.13      5.27 o 
  -9  12   2       60.30       64.72      5.49 o 
  -8  12   2      385.07      420.01      8.92 o 
  -7  12   2       16.05        7.60      1.76 o 
  -6  12   2       40.72       38.27      2.96 o 
  -5  12   2       24.98       16.98      1.81 o 
  -4  12   2      131.71      152.39      4.23 o 
  -3  12   2       30.80       29.50      1.75 o 
  -2  12   2       43.77       44.53      1.99 o 
  -1  12   2      547.57      514.68      6.15 o 
   0  12   2       96.59       95.45      2.99 o 
   1  12   2       33.22       28.40      1.91 o 
   2  12   2        0.64        1.75      1.15 o 
   3  12   2       13.58       11.05      1.81 o 
   4  12   2      316.76      305.46      5.63 o 
   5  12   2       95.61       89.67      3.39 o 
   6  12   2       63.47       73.04      3.98 o 
   7  12   2        0.33       -1.12      1.12 o 
   8  12   2        0.26        2.93      1.76 o 
  -8  13   2       16.30       13.68      2.42 o 
  -7  13   2      161.25      177.43      5.64 o 
  -6  13   2       70.41       80.52      4.09 o 
  -5  13   2      271.17      240.97      6.08 o 
  -4  13   2      125.26      132.69      3.90 o 
  -3  13   2       81.46       89.88      2.72 o 
  -2  13   2      245.16      262.12      4.44 o 
  -1  13   2      662.25      634.87      8.23 o 
   0  13   2        5.02        4.37      1.24 o 
   1  13   2       21.72       25.73      2.44 o 
   2  13   2       13.77       19.37      2.35 o 
   3  13   2      470.63      408.67      8.05 o 
   4  13   2        0.00        1.89      1.51 o 
   5  13   2        0.02       -0.78      1.37 o 
   6  13   2       19.77       22.79      2.68 o 
   7  13   2      125.05      134.70      4.57 o 
  -7  14   2       39.55       43.64      3.53 o 
  -6  14   2       39.05       45.87      3.44 o 
  -5  14   2       95.53       90.34      3.99 o 
  -4  14   2      280.50      288.28      6.66 o 
  -3  14   2       54.99       63.10      2.82 o 
  -2  14   2        7.36        5.51      1.28 o 
  -1  14   2      250.36      232.33      5.91 o 
   0  14   2      345.69      341.63      7.26 o 
   1  14   2      107.18      105.52      4.16 o 
   2  14   2       64.31       63.22      3.66 o 
   3  14   2       13.21       12.57      2.09 o 
   4  14   2      347.09      382.26     11.10 o 
   5  14   2      104.44       94.75      4.53 o 
   6  14   2       18.87       25.78      3.88 o 
  -6  15   2       90.11       94.92      4.57 o 
  -5  15   2        1.60        3.01      1.62 o 
  -4  15   2       28.44       56.92      6.77 o 
  -3  15   2       28.01       29.95      3.59 o 
  -2  15   2       79.06       75.09      4.68 o 
  -1  15   2      291.26      299.31      7.05 o 
   0  15   2        1.70        2.70      1.57 o 
   1  15   2       65.92       62.69      3.84 o 
   2  15   2      192.56      190.80      5.81 o 
   3  15   2       14.93       22.71      2.75 o 
   4  15   2       13.15       10.37      2.14 o 
   5  15   2       10.76        8.11      2.30 o 
  -4  16   2      151.05      170.87     10.63 o 
  -3  16   2        7.65        7.61      4.11 o 
  -2  16   2        0.01        1.61      2.22 o 
  -1  16   2      131.39      149.77      9.37 o 
   0  16   2      101.19      129.02      4.91 o 
   1  16   2      542.96      591.16     14.44 o 
   2  16   2       40.98       44.21      3.58 o 
   3  16   2       20.27       20.69      2.81 o 
 -11   0   3      105.34      111.17      7.01 o 
  -9   0   3        2.83        1.33      1.45 o 
  -7   0   3     1074.37     1062.93     24.77 o 
  -5   0   3     7077.62     8204.27    210.99 o 
  -3   0   3     6446.95     7271.18     99.21 o 
  -1   0   3   128618.16   120811.66   1608.04 o 
   1   0   3       67.06       91.96      3.30 o 
   3   0   3    16004.18    18965.79    192.09 o 
   5   0   3      103.24      145.49      3.51 o 
   7   0   3      134.44       85.98      4.80 o 
   9   0   3      140.05      133.85      4.40 o 
  11   0   3        1.63       11.13      2.58 o 
 -12   1   3      119.50      107.97      9.97 o 
 -11   1   3       73.57       75.16      7.01 o 
 -10   1   3      161.65      143.93      5.43 o 
  -9   1   3       16.03       15.66      2.13 o 
  -8   1   3        7.43        7.60      1.62 o 
  -7   1   3        1.06        2.01      0.92 o 
  -6   1   3      106.12      112.52      2.14 o 
  -5   1   3      611.86      645.34      7.22 o 
  -4   1   3       54.02       49.31      1.82 o 
  -3   1   3        6.43        8.64      0.82 o 
  -2   1   3      416.14      494.73      3.88 o 
  -1   1   3     4827.20     5174.37     30.55 o 
   0   1   3     1736.69     1633.26      9.93 o 
   1   1   3      694.82      692.15      4.97 o 
   2   1   3      535.86      498.03      4.26 o 
   3   1   3       76.40       76.91      1.57 o 
   4   1   3       74.32       64.37      1.58 o 
   5   1   3      128.29      121.53      2.75 o 
   6   1   3       90.34       88.60      2.10 o 
   7   1   3       10.19        9.37      1.05 o 
   8   1   3      232.19      223.30      3.83 o 
   9   1   3      158.90      156.25      3.77 o 
  10   1   3       81.16       69.01      2.91 o 
  11   1   3        4.58        7.79      2.18 o 
 -12   2   3       38.28       33.15      3.56 o 
 -11   2   3        6.75        1.74      1.41 o 
 -10   2   3       15.33       12.95      2.20 o 
  -9   2   3        0.18        0.76      1.33 o 
  -8   2   3       38.90       37.10      2.10 o 
  -7   2   3      321.23      339.68      5.47 o 
  -6   2   3      591.05      561.54      7.05 o 
  -5   2   3       28.52       27.81      1.99 o 
  -4   2   3      434.90      398.45      4.39 o 
  -3   2   3     1291.17     1388.46     12.32 o 
  -2   2   3     3102.72     2992.84     30.97 o 
  -1   2   3      123.80       91.77      1.60 o 
   0   2   3     1518.26     1473.33      9.10 o 
   1   2   3        9.90       24.03      1.02 o 
   2   2   3       71.88       86.27      1.89 o 
   3   2   3      320.85      272.26      3.01 o 
   4   2   3      673.59      612.70      5.43 o 
   5   2   3      140.59      175.47      2.82 o 
   6   2   3       54.70       61.59      1.87 o 
   7   2   3       69.62       56.00      2.26 o 
   8   2   3        0.13       -0.03      0.87 o 
   9   2   3      115.57       98.41      3.20 o 
  10   2   3      114.92      129.47      4.42 o 
  11   2   3      172.28      172.33      4.45 o 
 -12   3   3       42.31       39.27      5.68 o 
 -11   3   3      151.80      138.23      5.62 o 
 -10   3   3       46.55       34.45      3.20 o 
  -9   3   3       27.60       26.18      3.75 o 
  -8   3   3       39.54       33.88      2.10 o 
  -7   3   3      135.30      122.95      3.91 o 
  -6   3   3        2.05        5.90      0.96 o 
  -5   3   3       91.33       71.98      1.93 o 
  -4   3   3       67.25       67.19      1.69 o 
  -3   3   3      232.02      201.26      2.66 o 
  -2   3   3        6.18        1.91      0.70 o 
  -1   3   3     1787.22     1810.06     12.05 o 
   0   3   3       68.73       64.22      1.45 o 
   1   3   3     3365.54     3392.18     21.84 o 
   2   3   3      246.02      246.22      3.13 o 
   3   3   3      230.28      220.90      3.26 o 
   4   3   3        1.60        2.87      0.74 o 
   5   3   3     1358.23     1313.33     11.14 o 
   6   3   3      365.83      309.24      4.68 o 
   7   3   3      118.61       99.33      4.69 o 
   8   3   3        3.83        0.87      0.98 o 
   9   3   3      166.15      171.08      4.02 o 
  10   3   3       94.84       99.99      3.29 o 
  11   3   3      127.50      152.71      4.25 o 
 -12   4   3       50.35       54.05      4.53 o 
 -11   4   3       13.33       12.74      2.47 o 
 -10   4   3      279.56      272.00      7.76 o 
  -9   4   3     1610.34     1618.98     15.98 o 
  -8   4   3      328.79      318.36      5.11 o 
  -7   4   3       48.81       47.21      1.99 o 
  -6   4   3      581.52      575.95      5.91 o 
  -5   4   3      596.89      728.82      6.56 o 
  -4   4   3      134.18      115.28      2.21 o 
  -3   4   3       11.88       11.41      0.77 o 
  -2   4   3     2708.47     2624.40     17.21 o 
  -1   4   3      162.13      155.35      3.61 o 
   0   4   3     1151.39     1118.17      8.63 o 
   1   4   3        0.55        3.97      0.65 o 
   2   4   3      454.13      465.17      4.76 o 
   3   4   3       62.60       90.66      2.08 o 
   4   4   3      481.04      479.91      5.39 o 
   5   4   3       22.29       26.41      1.89 o 
   6   4   3        0.83        1.95      1.00 o 
   7   4   3      722.04      700.02      8.67 o 
   8   4   3        3.96        6.72      1.28 o 
   9   4   3       25.07       29.91      2.12 o 
  10   4   3       20.15       18.60      2.07 o 
 -12   5   3      269.28      270.49      8.56 o 
 -11   5   3      103.12      105.18      5.14 o 
 -10   5   3       62.93       69.49      4.37 o 
  -9   5   3        0.05        4.11      1.74 o 
  -8   5   3     1336.84     1450.44     13.66 o 
  -7   5   3        0.28        1.71      0.99 o 
  -6   5   3       78.57       73.79      2.01 o 
  -5   5   3       68.91       62.75      1.44 o 
  -4   5   3     1776.91     2025.05     14.24 o 
  -3   5   3      171.75      154.61      2.36 o 
  -2   5   3      288.62      247.53      3.00 o 
  -1   5   3     1040.89     1003.92      7.76 o 
   0   5   3      287.53      236.63      2.91 o 
   1   5   3     2132.88     2103.91     14.62 o 
   2   5   3      439.46      485.23      5.00 o 
   3   5   3      240.28      236.89      3.47 o 
   4   5   3       98.65       87.71      2.27 o 
   5   5   3      285.93      275.18      4.23 o 
   6   5   3     1191.91     1235.61     14.82 o 
   7   5   3      342.50      330.14      5.27 o 
   8   5   3       24.19       15.57      1.62 o 
   9   5   3      121.55      121.39      3.92 o 
  10   5   3      177.14      198.55      4.69 o 
 -11   6   3      205.68      190.15     15.35 o 
 -10   6   3       38.46       35.67      3.50 o 
  -9   6   3        2.83        4.17      1.29 o 
  -8   6   3      173.89      184.67      5.47 o 
  -7   6   3     2457.45     2407.88     20.43 o 
  -6   6   3       70.37       75.67      2.72 o 
  -5   6   3      134.87      123.70      2.08 o 
  -4   6   3      672.45      754.99      6.76 o 
  -3   6   3     4185.52     4475.90     28.79 o 
  -2   6   3      243.90      253.39      3.21 o 
  -1   6   3     1381.20     1327.85      9.95 o 
   0   6   3      409.31      453.32      3.93 o 
   1   6   3     1667.43     1837.55     13.24 o 
   2   6   3      322.52      412.99      4.62 o 
   3   6   3      280.33      259.09      3.71 o 
   4   6   3      368.47      358.07      4.73 o 
   5   6   3     2546.42     2430.36     18.26 o 
   6   6   3     1033.66     1032.28     14.02 o 
   7   6   3       25.20       28.66      2.12 o 
   8   6   3        1.81        2.50      1.11 o 
   9   6   3       72.02       77.37      3.10 o 
  10   6   3      108.81      128.34      3.90 o 
 -11   7   3       28.86       31.63      3.54 o 
 -10   7   3        4.86        5.33      3.87 o 
  -9   7   3      191.15      179.91      5.45 o 
  -8   7   3      563.39      546.49      7.69 o 
  -7   7   3       25.54       27.28      1.95 o 
  -6   7   3      234.67      215.91      4.18 o 
  -5   7   3        4.50        4.01      0.80 o 
  -4   7   3        6.51        3.18      0.82 o 
  -3   7   3       25.39       28.21      1.30 o 
  -2   7   3      138.05      121.07      2.30 o 
  -1   7   3       27.09       34.46      1.34 o 
   0   7   3     1453.95     1523.51     11.33 o 
   1   7   3       44.64       48.37      1.57 o 
   2   7   3       98.20       83.16      2.47 o 
   3   7   3      268.81      254.62      3.82 o 
   4   7   3       51.80       44.49      1.90 o 
   5   7   3      227.46      210.18      3.81 o 
   6   7   3      216.59      220.14      4.12 o 
   7   7   3       63.18       64.19      3.84 o 
   8   7   3       14.46       10.64      1.46 o 
   9   7   3        5.03        6.69      1.81 o 
  10   7   3       12.32       15.70      2.29 o 
 -11   8   3        7.80       13.66      4.11 o 
 -10   8   3       74.75       81.44      3.43 o 
  -9   8   3       25.01       27.89      2.27 o 
  -8   8   3       28.78       25.45      2.07 o 
  -7   8   3       16.14       14.15      1.66 o 
  -6   8   3      288.49      271.92      4.88 o 
  -5   8   3        2.87        3.48      0.85 o 
  -4   8   3        0.39        1.36      0.98 o 
  -3   8   3      608.06      572.90      5.92 o 
  -2   8   3      858.87      882.44      8.82 o 
  -1   8   3      479.93      432.19      4.76 o 
   0   8   3      451.44      473.54      4.33 o 
   1   8   3       63.24       67.49      1.93 o 
   2   8   3      264.55      269.57      3.86 o 
   3   8   3      153.67      125.97      3.38 o 
   4   8   3      112.90      115.24      2.77 o 
   5   8   3       22.40       31.91      1.84 o 
   6   8   3       25.13       24.93      1.93 o 
   7   8   3        4.84        2.67      1.04 o 
   8   8   3       22.53       26.71      1.98 o 
   9   8   3       87.81      100.57      3.80 o 
 -10   9   3       21.45       18.42      2.39 o 
  -9   9   3       16.96       20.51      2.08 o 
  -8   9   3       25.58       30.95      2.21 o 
  -7   9   3       26.69       27.98      2.51 o 
  -6   9   3       14.17       12.59      1.52 o 
  -5   9   3      304.56      280.81      4.89 o 
  -4   9   3      160.72      166.97      3.15 o 
  -3   9   3      149.31      156.25      3.00 o 
  -2   9   3       66.91       69.07      2.07 o 
  -1   9   3      213.88      213.82      4.55 o 
   0   9   3      736.66      736.82      6.94 o 
   1   9   3      604.79      578.33      6.00 o 
   2   9   3      195.82      184.56      3.27 o 
   3   9   3       58.19       52.03      2.03 o 
   4   9   3       36.52       25.41      1.62 o 
   5   9   3      241.61      235.43      5.13 o 
   6   9   3        5.71        4.90      1.13 o 
   7   9   3       14.54       12.02      1.47 o 
   8   9   3       53.91       66.51      2.88 o 
   9   9   3       97.80       98.14      4.76 o 
 -10  10   3       36.95       29.20      3.02 o 
  -9  10   3        3.20        1.69      1.74 o 
  -8  10   3        5.12        3.28      1.57 o 
  -7  10   3      284.95      247.75      5.10 o 
  -6  10   3      665.18      615.65      8.20 o 
  -5  10   3      128.17      138.40      3.57 o 
  -4  10   3        4.27        1.99      0.91 o 
  -3  10   3      526.64      527.82      6.09 o 
  -2  10   3     2504.71     2583.39     18.72 o 
  -1  10   3      587.59      599.47      6.36 o 
   0  10   3      198.40      210.97      4.08 o 
   1  10   3       17.93       19.41      1.67 o 
   2  10   3      927.08      907.21      8.61 o 
   3  10   3       76.33       72.83      2.30 o 
   4  10   3      301.91      277.13      4.52 o 
   5  10   3        9.82        9.25      1.29 o 
   6  10   3       90.34       96.11      3.95 o 
   7  10   3       11.23       11.41      1.54 o 
   8  10   3       45.07       40.05      2.86 o 
  -9  11   3       41.18       40.66      3.40 o 
  -8  11   3      149.03      128.45      5.88 o 
  -7  11   3        3.85        4.61      1.37 o 
  -6  11   3      172.53      147.71      3.96 o 
  -5  11   3      183.60      179.42      4.15 o 
  -4  11   3     1288.37     1170.43     10.73 o 
  -3  11   3        7.02        5.63      1.12 o 
  -2  11   3     1801.14     1694.97     13.69 o 
  -1  11   3       49.93       47.93      2.32 o 
   0  11   3     3014.34     2928.82     23.87 o 
   1  11   3       23.96       28.50      1.92 o 
   2  11   3      711.95      574.63      7.62 o 
   3  11   3       71.59       70.58      2.32 o 
   4  11   3     1016.50      877.48      9.13 o 
   5  11   3       24.29       32.33      1.99 o 
   6  11   3       21.27        9.23      1.55 o 
   7  11   3       13.53       15.49      1.86 o 
   8  11   3        0.69        3.78      1.58 o 
  -9  12   3       17.81       19.35      2.55 o 
  -8  12   3        0.36       -2.04      2.40 o 
  -7  12   3       49.88       52.01      3.47 o 
  -6  12   3       19.66       18.78      1.88 o 
  -5  12   3       95.23      102.67      3.32 o 
  -4  12   3        7.79        7.70      1.33 o 
  -3  12   3        0.54        1.92      0.96 o 
  -2  12   3      235.31      233.27      4.63 o 
  -1  12   3       92.76       97.82      3.50 o 
   0  12   3      235.35      236.57      4.67 o 
   1  12   3       19.43       25.90      1.97 o 
   2  12   3      221.53      196.14      5.23 o 
   3  12   3      150.96      150.52      3.86 o 
   4  12   3      198.58      169.97      5.20 o 
   5  12   3       21.75       20.82      2.46 o 
   6  12   3        3.33        3.92      1.37 o 
   7  12   3      108.26       92.45      3.77 o 
  -8  13   3      170.98      167.02      5.74 o 
  -7  13   3       93.35       86.95      4.29 o 
  -6  13   3      123.44      111.90      4.41 o 
  -5  13   3        0.28       -0.03      1.14 o 
  -4  13   3      441.47      436.49      6.94 o 
  -3  13   3        1.87        1.49      1.45 o 
  -2  13   3       13.48       15.60      1.66 o 
  -1  13   3        6.98        7.37      1.39 o 
   0  13   3      319.58      308.74      5.59 o 
   1  13   3       59.76       60.22      2.69 o 
   2  13   3      122.93      113.14      4.25 o 
   3  13   3       50.72       53.37      3.39 o 
   4  13   3       70.53       89.96      4.20 o 
   5  13   3      143.11      159.16      5.32 o 
   6  13   3      211.07      208.89      7.22 o 
  -7  14   3       17.25       18.81      2.63 o 
  -6  14   3       79.36       73.35      4.08 o 
  -5  14   3       32.16       41.23      3.22 o 
  -4  14   3       37.05       46.17      3.13 o 
  -3  14   3       94.79       95.36      3.37 o 
  -2  14   3       31.31       31.75      2.31 o 
  -1  14   3      120.63      122.23      3.65 o 
   0  14   3        0.12        0.17      1.38 o 
   1  14   3       48.24       44.20      4.47 o 
   2  14   3      102.57      108.74      4.35 o 
   3  14   3      254.75      261.73      6.73 o 
   4  14   3        5.25        3.42      1.67 o 
   5  14   3        1.85        2.48      1.92 o 
  -5  15   3      195.47      225.20      7.75 o 
  -4  15   3      284.61      275.90      8.33 o 
  -3  15   3      289.46      318.40      7.89 o 
  -2  15   3        0.15        0.20      1.49 o 
  -1  15   3       30.77       31.60      2.91 o 
   0  15   3       84.15       79.73      4.07 o 
   1  15   3      273.70      273.80      6.95 o 
   2  15   3      246.60      232.57      6.53 o 
   3  15   3        0.22       -1.65      1.65 o 
   4  15   3        3.31        3.78      1.85 o 
  -4  16   3       62.58       57.64      7.25 o 
  -3  16   3       50.47       54.02      7.01 o 
  -2  16   3      203.56      200.66      9.53 o 
  -1  16   3       13.39       10.23      2.84 o 
   0  16   3       64.52       65.43      4.23 o 
   1  16   3       12.07       10.11      2.17 o 
   2  16   3      144.55      164.95      5.76 o 
 -12   0   4       72.01       81.45      6.77 o 
 -10   0   4      311.09      298.96     10.88 o 
  -8   0   4      581.38      576.66     14.38 o 
  -6   0   4       74.98       73.96      4.23 o 
  -4   0   4      599.82      578.59     11.60 o 
  -2   0   4       20.50       15.79      1.13 o 
   0   0   4       56.74       32.62      1.41 o 
   2   0   4       90.52       94.86      2.38 o 
   4   0   4        4.89        3.63      0.91 o 
   6   0   4      289.40      300.00      6.71 o 
   8   0   4      121.98       99.20      3.76 o 
  10   0   4      167.78      184.57      7.12 o 
 -12   1   4       61.42       50.61      3.96 o 
 -11   1   4      504.92      440.15     10.12 o 
 -10   1   4      308.09      301.09      7.77 o 
  -9   1   4      303.37      259.16      6.70 o 
  -8   1   4       62.46       66.68      3.20 o 
  -7   1   4      307.29      327.69      5.12 o 
  -6   1   4       72.71       62.51      2.03 o 
  -5   1   4      461.58      370.83      4.89 o 
  -4   1   4      169.09      207.44      2.89 o 
  -3   1   4     2727.52     2767.30     20.06 o 
  -2   1   4        0.96        0.55      0.39 o 
  -1   1   4       46.01       50.78      1.10 o 
   0   1   4      511.07      597.25      4.94 o 
   1   1   4        2.82        3.00      0.50 o 
   2   1   4      292.69      278.71      2.97 o 
   3   1   4      758.24      671.27      5.63 o 
   4   1   4      678.09      813.14      6.75 o 
   5   1   4       17.80       19.70      1.19 o 
   6   1   4      261.53      243.39      3.64 o 
   7   1   4      748.27      678.85      9.17 o 
   8   1   4       61.04       46.29      2.36 o 
   9   1   4      145.98      134.73      4.65 o 
  10   1   4       29.00       42.67      5.28 o 
 -12   2   4       11.02        9.91      3.38 o 
 -11   2   4        3.15        0.94      1.99 o 
 -10   2   4      217.45      207.62      6.36 o 
  -9   2   4      132.76      123.47      4.64 o 
  -8   2   4      361.40      372.30      7.74 o 
  -7   2   4      343.27      345.00      5.39 o 
  -6   2   4       28.26       27.98      1.55 o 
  -5   2   4      192.11      180.03      2.91 o 
  -4   2   4       18.75       17.16      0.98 o 
  -3   2   4     1304.11     1314.76     10.54 o 
  -2   2   4      707.54      681.53      5.39 o 
  -1   2   4      148.95      133.13      1.74 o 
   0   2   4      126.03      110.24      1.86 o 
   1   2   4      818.96      743.64      6.95 o 
   2   2   4       79.61       86.08      1.62 o 
   3   2   4        2.54        4.57      0.60 o 
   4   2   4      292.86      276.61      3.41 o 
   5   2   4      137.17      118.88      2.38 o 
   6   2   4      201.42      190.31      3.18 o 
   7   2   4        0.73        1.85      1.20 o 
   8   2   4      215.72      196.96      4.20 o 
   9   2   4       88.89       83.07      3.57 o 
  10   2   4       38.10       40.36      2.88 o 
 -12   3   4      327.72      318.86      9.22 o 
 -11   3   4       60.76       54.09      4.89 o 
 -10   3   4      705.87      706.59     10.55 o 
  -9   3   4      280.29      260.01      5.67 o 
  -8   3   4       40.66       38.07      2.73 o 
  -7   3   4        0.54        1.16      0.80 o 
  -6   3   4      601.39      612.17      6.68 o 
  -5   3   4      357.52      349.42      4.38 o 
  -4   3   4       25.76       22.54      1.12 o 
  -3   3   4      198.46      164.61      2.51 o 
  -2   3   4      144.79      126.43      2.13 o 
  -1   3   4       38.39       34.94      1.09 o 
   0   3   4       11.94       12.82      0.66 o 
   1   3   4      104.33       70.25      1.91 o 
   2   3   4     1694.16     1726.32     14.14 o 
   3   3   4       35.78       36.75      1.55 o 
   4   3   4     1024.56     1021.52      8.01 o 
   5   3   4       26.54       20.60      1.21 o 
   6   3   4      128.47      131.78      4.01 o 
   7   3   4      105.49       87.10      2.80 o 
   8   3   4      394.70      408.00      6.23 o 
   9   3   4        0.12       -0.36      1.96 o 
  10   3   4       19.47       22.54      2.06 o 
 -12   4   4        0.75        0.35      2.30 o 
 -11   4   4       14.67       14.87      2.96 o 
 -10   4   4       44.32       48.29      3.88 o 
  -9   4   4      263.79      258.19      7.98 o 
  -8   4   4      594.48      568.94      7.12 o 
  -7   4   4      664.43      670.81      7.53 o 
  -6   4   4       72.41       63.77      3.02 o 
  -5   4   4        1.24        7.86      0.92 o 
  -4   4   4      983.15      977.31      8.64 o 
  -3   4   4      857.20      842.54      8.38 o 
  -2   4   4      828.20      789.64      6.27 o 
  -1   4   4      437.61      411.11      4.71 o 
   0   4   4       43.65       39.18      1.29 o 
   1   4   4     1321.52     1219.85      9.46 o 
   2   4   4      212.37      197.50      3.03 o 
   3   4   4      197.61      179.12      3.07 o 
   4   4   4       37.30       44.51      2.44 o 
   5   4   4     1383.12     1349.46     15.51 o 
   6   4   4       84.14       88.92      2.72 o 
   7   4   4      204.88      193.99      4.08 o 
   8   4   4       69.03       75.81      2.96 o 
   9   4   4      194.87      198.63      4.52 o 
  10   4   4       44.22       55.72      2.95 o 
 -12   5   4       40.88       47.15      4.36 o 
 -11   5   4      311.93      307.38      8.82 o 
 -10   5   4      141.44      156.54      6.02 o 
  -9   5   4     1772.16     1790.46     24.34 o 
  -8   5   4      367.55      398.55      7.64 o 
  -7   5   4        1.75        2.84      1.14 o 
  -6   5   4      387.13      362.00      4.81 o 
  -5   5   4     1439.66     1613.24     13.35 o 
  -4   5   4      735.85      818.44      9.43 o 
  -3   5   4        9.62       28.94      1.76 o 
  -2   5   4      234.68      247.14      5.32 o 
  -1   5   4      127.78      142.45      2.23 o 
   0   5   4      931.07      977.70      7.91 o 
   1   5   4     3793.16     3904.89     25.62 o 
   2   5   4      101.10       90.85      2.47 o 
   3   5   4      188.25      189.40      4.44 o 
   4   5   4      257.63      257.41      4.01 o 
   5   5   4     1297.85     1260.63     11.31 o 
   6   5   4      135.15      118.41      3.17 o 
   7   5   4      271.80      262.79      4.84 o 
   8   5   4        3.75        6.70      1.48 o 
   9   5   4        9.47       11.24      1.62 o 
  10   5   4        2.56        8.58      1.81 o 
 -11   6   4        5.05        4.17      3.50 o 
 -10   6   4       20.30       23.70      3.03 o 
  -9   6   4        7.95        6.89      2.05 o 
  -8   6   4     1621.76     1605.33     17.58 o 
  -7   6   4      117.92      121.73      3.71 o 
  -6   6   4      226.27      222.00      4.73 o 
  -5   6   4        1.43        4.02      0.93 o 
  -4   6   4     1398.81     1383.71     10.72 o 
  -3   6   4      279.03      317.41      4.30 o 
  -2   6   4      356.63      329.57      4.38 o 
  -1   6   4        1.61        7.22      0.96 o 
   0   6   4     1416.09     1430.14     10.84 o 
   1   6   4      835.96      889.56      7.77 o 
   2   6   4       50.10       37.57      1.61 o 
   3   6   4      124.93      119.30      2.66 o 
   4   6   4     1389.63     1394.42     11.88 o 
   5   6   4      821.29      831.06      8.58 o 
   6   6   4       32.01       29.29      2.46 o 
   7   6   4       46.99       56.28      3.28 o 
   8   6   4      253.10      277.99      5.29 o 
   9   6   4        6.20       10.66      2.33 o 
 -11   7   4      335.55      371.98      9.96 o 
 -10   7   4       94.14       98.58      7.55 o 
  -9   7   4      226.58      248.78      8.72 o 
  -8   7   4       38.19       35.07      2.54 o 
  -7   7   4      576.39      576.60      8.69 o 
  -6   7   4       19.34       24.83      1.80 o 
  -5   7   4      321.85      329.67      5.09 o 
  -4   7   4       20.52       26.16      1.35 o 
  -3   7   4      416.69      417.22      4.73 o 
  -2   7   4      128.25      133.76      2.51 o 
  -1   7   4      365.68      349.43      6.00 o 
   0   7   4       27.84       31.44      1.66 o 
   1   7   4       90.05       72.79      1.95 o 
   2   7   4      135.18      123.22      2.59 o 
   3   7   4      789.23      757.53      7.59 o 
   4   7   4      236.91      242.99      4.06 o 
   5   7   4       16.23       19.66      1.56 o 
   6   7   4       13.38       14.57      1.69 o 
   7   7   4      317.95      329.57      6.98 o 
   8   7   4      180.84      187.75      4.43 o 
   9   7   4       35.52       35.01      2.50 o 
 -11   8   4        6.75       11.83      5.32 o 
 -10   8   4       19.85       19.27      2.91 o 
  -9   8   4      302.68      315.82      6.80 o 
  -8   8   4        2.52        2.57      1.17 o 
  -7   8   4        6.16        5.63      1.23 o 
  -6   8   4       37.62       41.55      2.24 o 
  -5   8   4      431.13      440.19      6.23 o 
  -4   8   4        1.22       -0.66      0.66 o 
  -3   8   4      333.43      310.25      4.15 o 
  -2   8   4        0.25       -0.42      0.66 o 
  -1   8   4       14.79       18.00      1.22 o 
   0   8   4      581.20      585.04      6.96 o 
   1   8   4       58.03       50.78      1.74 o 
   2   8   4       64.80       54.13      1.96 o 
   3   8   4       65.45       65.75      2.20 o 
   4   8   4      305.77      318.73      4.83 o 
   5   8   4       16.30       14.65      1.46 o 
   6   8   4      364.49      347.70      5.55 o 
   7   8   4       27.97       21.78      1.87 o 
   8   8   4       43.31       56.14      3.10 o 
   9   8   4       61.67       55.86      3.14 o 
 -10   9   4       86.16       86.35      4.95 o 
  -9   9   4        5.51        8.11      1.68 o 
  -8   9   4       24.46       27.16      2.16 o 
  -7   9   4       34.41       35.36      2.28 o 
  -6   9   4      416.95      389.82      6.20 o 
  -5   9   4      210.08      206.87      6.96 o 
  -4   9   4       35.29       38.66      2.09 o 
  -3   9   4       15.50       18.79      1.38 o 
  -2   9   4     1523.00     1512.72     12.08 o 
  -1   9   4      169.59      169.55      4.31 o 
   0   9   4      127.72      130.14      3.19 o 
   1   9   4        7.27        9.04      1.02 o 
   2   9   4      907.77      860.50      8.37 o 
   3   9   4       89.38       76.84      2.39 o 
   4   9   4      197.38      182.31      3.68 o 
   5   9   4       88.98       80.03      2.68 o 
   6   9   4      168.04      163.73      3.85 o 
   7   9   4        1.63        4.02      1.18 o 
   8   9   4      244.60      252.95      5.71 o 
 -10  10   4       11.31        8.58      3.87 o 
  -9  10   4      555.25      519.42      8.26 o 
  -8  10   4        0.18        0.35      1.17 o 
  -7  10   4       98.14      102.77      3.39 o 
  -6  10   4        8.52        8.35      1.35 o 
  -5  10   4      243.48      244.47      4.80 o 
  -4  10   4        0.03        0.88      1.00 o 
  -3  10   4        2.53        0.91      0.94 o 
  -2  10   4      816.79      806.37      9.33 o 
  -1  10   4        6.78        8.47      1.34 o 
   0  10   4      532.24      544.81      7.17 o 
   1  10   4      281.85      284.07      4.98 o 
   2  10   4      100.32       89.82      2.97 o 
   3  10   4        3.84        8.31      1.15 o 
   4  10   4      217.09      194.59      3.89 o 
   5  10   4      564.03      536.60      7.05 o 
   6  10   4      166.08      163.92      3.93 o 
   7  10   4       16.04       17.14      1.78 o 
   8  10   4      134.61      161.70      4.82 o 
  -9  11   4        7.85        8.46      2.03 o 
  -8  11   4       43.59       40.40      2.70 o 
  -7  11   4        5.60        7.67      1.48 o 
  -6  11   4       11.56       14.95      1.78 o 
  -5  11   4        0.72        3.64      1.22 o 
  -4  11   4      416.62      402.60      6.32 o 
  -3  11   4        3.22        0.12      0.89 o 
  -2  11   4      330.58      337.98      5.64 o 
  -1  11   4       14.11       17.63      1.75 o 
   0  11   4       52.29       50.95      2.47 o 
   1  11   4        2.60        5.50      1.15 o 
   2  11   4        5.63       12.98      2.09 o 
   3  11   4       19.45       30.19      2.19 o 
   4  11   4      112.03      111.17      3.54 o 
   5  11   4        0.66        5.89      1.24 o 
   6  11   4       53.74       58.34      2.79 o 
   7  11   4      302.77      316.16      6.58 o 
  -8  12   4      143.57      144.03      5.20 o 
  -7  12   4       37.54       29.31      2.38 o 
  -6  12   4      145.39      132.34      3.92 o 
  -5  12   4        1.56        2.15      1.19 o 
  -4  12   4       76.74       79.27      3.48 o 
  -3  12   4        2.68        2.86      1.17 o 
  -2  12   4      188.43      194.22      4.33 o 
  -1  12   4      610.02      607.63      8.10 o 
   0  12   4       32.06       32.61      2.20 o 
   1  12   4        6.01        8.24      2.02 o 
   2  12   4        5.81        9.43      1.48 o 
   3  12   4      148.48      115.73      3.57 o 
   4  12   4       71.55       76.12      4.69 o 
   5  12   4       53.57       64.62      3.86 o 
   6  12   4      201.85      230.84     10.47 o 
  -7  13   4      256.06      247.97      6.72 o 
  -6  13   4        3.80        6.58      1.52 o 
  -5  13   4      103.86       92.61      3.98 o 
  -4  13   4       30.08       28.69      5.00 o 
  -3  13   4      171.45      169.04      4.95 o 
  -2  13   4        0.67        1.94      1.43 o 
  -1  13   4      212.57      213.07      4.72 o 
   0  13   4       38.47       40.83      2.46 o 
   1  13   4       49.83       43.82      2.54 o 
   2  13   4        6.21        6.32      1.33 o 
   3  13   4      260.29      239.20      6.48 o 
   4  13   4       13.89        9.92      2.09 o 
   5  13   4       17.60       18.41      2.56 o 
   6  13   4        0.63        0.40      1.81 o 
  -6  14   4       62.23       88.16      5.43 o 
  -5  14   4      131.48      148.85      4.98 o 
  -4  14   4       24.58       27.47      2.74 o 
  -3  14   4      237.95      254.07      6.23 o 
  -2  14   4        0.80        0.29      1.13 o 
  -1  14   4       23.11       28.70      2.32 o 
   0  14   4       45.85       48.01      2.74 o 
   1  14   4      163.72      164.10      5.23 o 
   2  14   4       35.72       27.49      3.72 o 
   3  14   4        4.46        4.64      1.85 o 
   4  14   4       20.83       21.92      3.66 o 
   5  14   4      124.57      140.90      5.73 o 
  -5  15   4       12.86       12.08      2.90 o 
  -4  15   4        0.24       -0.51      2.09 o 
  -3  15   4       66.38       84.74      7.21 o 
  -2  15   4      296.30      303.48      6.99 o 
  -1  15   4       74.14       83.84      4.20 o 
   0  15   4        8.96        9.74      2.05 o 
   1  15   4       22.64       21.27      2.85 o 
   2  15   4      203.55      223.61      6.51 o 
   3  15   4       11.80       16.02      2.54 o 
  -3  16   4      359.59      388.77     22.66 o 
  -2  16   4       17.15       20.90      3.34 o 
  -1  16   4       55.69       55.77      3.88 o 
   0  16   4        4.83        3.97      3.64 o 
   1  16   4       21.88       14.25      2.42 o 
 -11   0   5        2.62        9.91      2.78 o 
  -9   0   5       18.85       16.80      2.90 o 
  -7   0   5     2583.64     2869.15     45.19 o 
  -5   0   5      510.80      486.48     15.65 o 
  -3   0   5     8430.15     9480.63    122.25 o 
  -1   0   5       26.38       19.02      1.49 o 
   1   0   5      706.92      694.39     12.08 o 
   3   0   5        2.55        9.40      1.19 o 
   5   0   5        6.67        8.59      1.36 o 
   7   0   5      754.46      709.08     11.11 o 
   9   0   5       22.58       39.89      4.14 o 
 -12   1   5      211.62      199.51      9.91 o 
 -11   1   5       10.03        9.09      2.00 o 
 -10   1   5        2.43        4.43      1.93 o 
  -9   1   5        1.70        2.90      1.36 o 
  -8   1   5      448.38      418.38      8.28 o 
  -7   1   5      142.77      165.25      4.02 o 
  -6   1   5      162.10      174.40      2.97 o 
  -5   1   5      126.46      133.33      2.57 o 
  -4   1   5     2535.18     2398.13     16.30 o 
  -3   1   5     3492.36     3965.37     34.32 o 
  -2   1   5       71.80       93.74      1.56 o 
  -1   1   5      110.95      115.95      1.78 o 
   0   1   5     2408.38     2452.77     15.04 o 
   1   1   5     1772.04     1832.88     11.87 o 
   2   1   5       29.10       25.41      1.05 o 
   3   1   5        0.11        0.33      0.53 o 
   4   1   5      804.57      819.18      7.04 o 
   5   1   5       99.02      110.90      2.38 o 
   6   1   5      157.45      164.88      3.55 o 
   7   1   5       86.14       92.45      2.88 o 
   8   1   5        3.27        2.18      1.25 o 
   9   1   5       31.83       30.59      2.55 o 
  10   1   5        2.82        3.25      1.50 o 
 -12   2   5        0.27        5.18      2.05 o 
 -11   2   5       90.91       97.01      6.89 o 
 -10   2   5      309.70      311.48      6.60 o 
  -9   2   5       14.12       15.25      2.10 o 
  -8   2   5       85.02       81.46      3.03 o 
  -7   2   5       48.87       62.64      2.63 o 
  -6   2   5      356.94      332.23      4.48 o 
  -5   2   5      286.91      280.71      3.84 o 
  -4   2   5      283.08      252.26      3.44 o 
  -3   2   5     2074.95     2397.01     16.18 o 
  -2   2   5      114.74      117.51      1.76 o 
  -1   2   5      110.18      107.34      2.04 o 
   0   2   5      307.03      273.78      2.93 o 
   1   2   5      279.59      345.52      3.46 o 
   2   2   5        0.52        0.95      0.48 o 
   3   2   5      112.31      107.02      2.07 o 
   4   2   5       51.87       49.11      1.59 o 
   5   2   5       13.12       18.70      1.53 o 
   6   2   5      575.19      512.15      6.56 o 
   7   2   5       19.47       21.88      1.83 o 
   8   2   5      121.42      103.00      3.21 o 
   9   2   5       82.44       90.10      3.87 o 
 -12   3   5        1.03        3.37      1.97 o 
 -11   3   5       65.76       60.64      4.57 o 
 -10   3   5      405.20      402.97      9.70 o 
  -9   3   5      100.82       95.69      5.87 o 
  -8   3   5      182.27      174.23      4.34 o 
  -7   3   5       59.86       58.20      2.24 o 
  -6   3   5       40.55       52.68      1.89 o 
  -5   3   5      208.93      206.42      3.30 o 
  -4   3   5      565.03      557.00      5.81 o 
  -3   3   5      412.24      365.28      3.68 o 
  -2   3   5       70.35       67.94      1.39 o 
  -1   3   5      164.64      153.66      2.10 o 
   0   3   5      738.82      727.26      6.44 o 
   1   3   5      447.86      375.94      4.35 o 
   2   3   5       36.48       33.47      1.47 o 
   3   3   5       12.42       14.59      1.22 o 
   4   3   5      445.14      442.06      5.53 o 
   5   3   5      505.26      495.16      6.23 o 
   6   3   5        0.00        1.03      0.93 o 
   7   3   5      325.95      348.38      5.62 o 
   8   3   5      123.90      117.32      3.40 o 
   9   3   5       14.44       19.12      2.19 o 
 -12   4   5        9.70       10.22      3.26 o 
 -11   4   5        2.07        1.54      3.63 o 
 -10   4   5      451.50      446.52     10.38 o 
  -9   4   5      171.19      148.51      5.86 o 
  -8   4   5       76.51       90.82      4.31 o 
  -7   4   5       95.48      103.52      2.70 o 
  -6   4   5     1520.21     1604.27     13.71 o 
  -5   4   5      558.84      575.96      6.24 o 
  -4   4   5      706.98      723.71      7.08 o 
  -3   4   5       87.04      102.54      2.36 o 
  -2   4   5      258.72      236.43      3.33 o 
  -1   4   5      250.24      221.19      3.93 o 
   0   4   5        6.06       12.81      1.05 o 
   1   4   5      475.52      449.77      7.74 o 
   2   4   5      405.89      408.53      5.37 o 
   3   4   5       39.55       37.92      1.73 o 
   4   4   5        0.87        0.33      0.91 o 
   5   4   5     1042.56      960.94      9.58 o 
   6   4   5      716.73      723.35      8.33 o 
   7   4   5        0.20        0.08      1.00 o 
   8   4   5      187.35      201.19      4.51 o 
   9   4   5      169.67      186.08      4.55 o 
 -11   5   5       20.87       21.74      6.34 o 
 -10   5   5        6.71        5.32      2.00 o 
  -9   5   5      369.18      338.79      8.67 o 
  -8   5   5      144.84      152.93      6.89 o 
  -7   5   5       95.34      101.53      3.32 o 
  -6   5   5        0.02        2.76      1.10 o 
  -5   5   5      419.14      395.34      6.23 o 
  -4   5   5      267.21      309.05      5.21 o 
  -3   5   5      484.21      412.83      4.94 o 
  -2   5   5        1.50        1.21      0.56 o 
  -1   5   5      408.50      411.31      3.84 o 
   0   5   5     1946.85     2033.03     14.60 o 
   1   5   5      262.71      259.08      3.63 o 
   2   5   5      605.94      609.99      6.36 o 
   3   5   5      348.10      326.27      5.06 o 
   4   5   5     2100.91     2078.00     18.11 o 
   5   5   5      631.25      609.31      7.33 o 
   6   5   5     1044.37     1053.50     10.78 o 
   7   5   5       85.06       88.67      3.07 o 
   8   5   5       41.45       41.94      2.54 o 
   9   5   5      103.21      111.50      3.68 o 
 -11   6   5       28.40       36.59      3.87 o 
 -10   6   5      287.97      282.93      8.24 o 
  -9   6   5      135.12      129.24      7.92 o 
  -8   6   5        3.84        4.01      1.42 o 
  -7   6   5       21.65       16.53      1.83 o 
  -6   6   5        2.72        6.02      1.25 o 
  -5   6   5      109.12       92.37      3.10 o 
  -4   6   5       11.24       10.84      1.41 o 
  -3   6   5       29.14       28.37      1.48 o 
  -2   6   5      226.56      234.18      3.79 o 
  -1   6   5     1876.63     1878.43     13.64 o 
   0   6   5       30.93       34.33      1.46 o 
   1   6   5      132.29      155.82      2.86 o 
   2   6   5       16.05       15.13      1.26 o 
   3   6   5     1401.85     1369.83     11.68 o 
   4   6   5       85.36       91.04      3.56 o 
   5   6   5      138.91      135.83      3.40 o 
   6   6   5        2.24        0.91      1.08 o 
   7   6   5      359.02      358.98      5.99 o 
   8   6   5       10.15       10.43      1.60 o 
   9   6   5        6.45       13.00      2.29 o 
 -11   7   5      102.31      104.18      6.53 o 
 -10   7   5       24.16       21.77      3.03 o 
  -9   7   5        4.79        9.32      2.30 o 
  -8   7   5      105.31      103.19      3.75 o 
  -7   7   5      187.57      188.37      4.78 o 
  -6   7   5        0.28        1.41      1.09 o 
  -5   7   5       83.94       89.07      3.11 o 
  -4   7   5      581.07      544.10      7.86 o 
  -3   7   5        0.13        0.08      0.78 o 
  -2   7   5      597.88      619.56      8.81 o 
  -1   7   5      723.20      697.69      7.71 o 
   0   7   5       20.69       36.35      3.16 o 
   1   7   5      157.45      151.00      2.89 o 
   2   7   5      758.89      764.50      7.64 o 
   3   7   5       26.86       25.42      1.65 o 
   4   7   5      322.28      324.70      4.95 o 
   5   7   5      296.45      285.67      4.87 o 
   6   7   5      605.34      627.64      8.00 o 
   7   7   5       26.48       26.06      2.93 o 
   8   7   5      173.29      197.33      5.25 o 
 -10   8   5        6.51        7.87      2.39 o 
  -9   8   5      259.39      256.42     12.39 o 
  -8   8   5        0.08        0.70      1.20 o 
  -7   8   5       53.49       56.49      3.02 o 
  -6   8   5       71.69       65.12      2.98 o 
  -5   8   5      329.39      319.26      6.09 o 
  -4   8   5       74.12       64.47      2.81 o 
  -3   8   5        0.01       -0.80      0.80 o 
  -2   8   5       37.87       37.39      1.91 o 
  -1   8   5       18.04       16.54      1.45 o 
   0   8   5      141.24      123.38      5.08 o 
   1   8   5       10.94        6.59      1.03 o 
   2   8   5       17.18       20.88      1.47 o 
   3   8   5        2.00        3.96      0.98 o 
   4   8   5       12.31       13.20      1.36 o 
   5   8   5       22.33       21.09      1.77 o 
   6   8   5        8.06        9.47      1.59 o 
   7   8   5      166.23      170.34      4.30 o 
   8   8   5       22.53       30.89      2.45 o 
 -10   9   5      186.83      179.46      8.40 o 
  -9   9   5      132.14      132.14      5.72 o 
  -8   9   5      326.82      306.84      6.70 o 
  -7   9   5       31.87       38.49      3.12 o 
  -6   9   5       18.57       19.18      2.05 o 
  -5   9   5      314.10      313.28      6.27 o 
  -4   9   5      881.24      855.87     11.19 o 
  -3   9   5      160.86      152.64      3.51 o 
  -2   9   5       61.52       62.83      2.47 o 
  -1   9   5      132.92      135.20      3.33 o 
   0   9   5        1.17        3.84      1.02 o 
   1   9   5      506.08      480.62      6.70 o 
   2   9   5        0.03       -0.65      0.89 o 
   3   9   5       72.35       73.21      2.42 o 
   4   9   5        1.85        1.60      0.92 o 
   5   9   5      344.61      337.92      5.53 o 
   6   9   5       34.74       41.45      2.40 o 
   7   9   5       47.32       47.03      2.98 o 
   8   9   5       42.79       39.77      2.80 o 
  -9  10   5        0.01        3.06      3.32 o 
  -8  10   5        0.12        0.92      1.64 o 
  -7  10   5      201.25      177.62      5.04 o 
  -6  10   5      337.32      328.25      6.81 o 
  -5  10   5       42.75       47.10      2.53 o 
  -4  10   5      189.13      174.86      4.03 o 
  -3  10   5      787.48      788.84     10.88 o 
  -2  10   5      652.48      612.77      9.51 o 
  -1  10   5      943.36      931.79     10.23 o 
   0  10   5      197.45      167.25      3.87 o 
   1  10   5       73.76       63.76      2.67 o 
   2  10   5      284.00      259.05      5.04 o 
   3  10   5      188.10      159.86      4.07 o 
   4  10   5      194.38      187.84      5.37 o 
   5  10   5        0.25        0.73      1.01 o 
   6  10   5        2.62        3.44      1.55 o 
   7  10   5       48.90       64.76      3.13 o 
  -9  11   5      158.32      187.28      8.62 o 
  -8  11   5       88.51       83.29      3.97 o 
  -7  11   5      124.22      124.69      5.25 o 
  -6  11   5      197.55      174.34      4.41 o 
  -5  11   5       33.20       34.09      2.34 o 
  -4  11   5      437.84      425.89      7.84 o 
  -3  11   5      285.00      280.13      6.18 o 
  -2  11   5     1489.79     1447.24     14.21 o 
  -1  11   5       17.13       15.89      1.79 o 
   0  11   5      683.05      654.08      8.51 o 
   1  11   5      108.72      105.95      3.37 o 
   2  11   5       46.81       39.41      2.42 o 
   3  11   5      126.87      121.88      3.73 o 
   4  11   5       94.32       90.55      3.47 o 
   5  11   5       95.92       79.17      3.66 o 
   6  11   5      221.11      247.90      5.75 o 
  -8  12   5       51.75       52.83      3.84 o 
  -7  12   5      102.29      101.52      3.64 o 
  -6  12   5        2.67        2.95      1.28 o 
  -5  12   5       93.07      105.10      4.02 o 
  -4  12   5       84.42       74.36      3.56 o 
  -3  12   5       99.23      102.97      5.86 o 
  -2  12   5       79.77       71.10      2.99 o 
  -1  12   5       16.07       18.67      1.91 o 
   0  12   5        5.23        2.78      1.31 o 
   1  12   5       63.79       59.78      5.12 o 
   2  12   5        3.82        3.24      1.17 o 
   3  12   5      179.67      185.97      4.67 o 
   4  12   5       74.57       76.40      4.13 o 
   5  12   5        3.25        5.86      1.59 o 
   6  12   5        2.35        3.44      3.32 o 
  -7  13   5       33.30       33.47      3.07 o 
  -6  13   5       84.49       80.82      3.95 o 
  -5  13   5      153.56      167.30      5.24 o 
  -4  13   5       92.25       99.52      4.04 o 
  -3  13   5      265.44      278.85      6.46 o 
  -2  13   5      330.38      314.67      7.66 o 
  -1  13   5        0.05       -1.22      1.28 o 
   0  13   5      109.12      109.78      3.57 o 
   1  13   5       17.30       20.59      1.94 o 
   2  13   5      245.67      210.80      5.72 o 
   3  13   5        1.21       -1.18      1.18 o 
   4  13   5       63.32       64.56      4.07 o 
   5  13   5       66.14       67.67      4.18 o 
  -6  14   5       90.48       95.48      5.84 o 
  -5  14   5      124.40      131.60      4.81 o 
  -4  14   5        1.03       -0.57      2.46 o 
  -3  14   5       81.26       81.42      4.08 o 
  -2  14   5      153.79      155.80      6.79 o 
  -1  14   5      270.97      270.43      5.65 o 
   0  14   5        0.15        2.61      1.15 o 
   1  14   5      116.70      123.75      6.70 o 
   2  14   5      104.60       97.85      5.08 o 
   3  14   5      215.37      219.82      6.48 o 
   4  14   5       32.79       34.18      3.29 o 
  -4  15   5       27.32       28.23      3.03 o 
  -3  15   5       40.87       37.90      3.18 o 
  -2  15   5      217.20      213.02      5.98 o 
  -1  15   5       71.94       91.07      6.42 o 
   0  15   5       12.50        7.64      2.30 o 
   1  15   5      146.03      142.02      5.23 o 
   2  15   5        0.47        1.41      2.86 o 
 -12   0   6      150.48      181.75      9.18 o 
 -10   0   6        7.19        6.77      2.66 o 
  -8   0   6      685.89      692.91     16.31 o 
  -6   0   6     1040.24     1164.67     15.91 o 
  -4   0   6     2641.81     2691.43     27.87 o 
  -2   0   6    17401.03    20121.71    155.21 o 
   0   0   6      446.86      388.28      5.54 o 
   2   0   6     5164.61     5842.82     48.34 o 
   4   0   6       31.71       19.96      1.75 o 
   6   0   6      210.86      189.68      6.54 o 
   8   0   6      255.48      272.52      8.63 o 
 -12   1   6        7.60       17.52      3.75 o 
 -11   1   6       53.04       53.64      5.62 o 
 -10   1   6        7.92        9.19      1.69 o 
  -9   1   6        4.37        3.39      1.91 o 
  -8   1   6       22.14       29.82      2.24 o 
  -7   1   6      110.36      116.68      4.09 o 
  -6   1   6      361.97      365.03      5.98 o 
  -5   1   6       15.88       18.29      1.07 o 
  -4   1   6       47.08       55.45      2.54 o 
  -3   1   6      720.51      757.99      5.83 o 
  -2   1   6     3449.62     3742.84     24.20 o 
  -1   1   6     1071.90     1033.67      7.52 o 
   0   1   6      231.67      229.62      2.89 o 
   1   1   6       94.78       80.26      1.76 o 
   2   1   6      370.81      381.70      4.12 o 
   3   1   6      229.07      215.76      3.52 o 
   4   1   6       62.83       62.94      2.16 o 
   5   1   6       76.34       76.55      2.95 o 
   6   1   6        0.35       -0.80      1.06 o 
   7   1   6      119.79      118.26      3.90 o 
   8   1   6       50.43       48.12      3.07 o 
   9   1   6        3.80        1.01      1.47 o 
 -12   2   6        1.10        2.52      4.23 o 
 -11   2   6        7.76        5.47      2.08 o 
 -10   2   6       12.53       11.92      2.46 o 
  -9   2   6       20.31       22.09      2.07 o 
  -8   2   6      178.07      167.64      5.05 o 
  -7   2   6      138.06      125.75      3.57 o 
  -6   2   6        1.66        3.57      1.21 o 
  -5   2   6      113.41       95.54      2.32 o 
  -4   2   6      402.64      401.37      5.14 o 
  -3   2   6      701.59      627.45      5.98 o 
  -2   2   6       33.07       28.25      1.10 o 
  -1   2   6       64.72       70.43      1.57 o 
   0   2   6      123.85       93.76      1.84 o 
   1   2   6       29.37       19.01      1.02 o 
   2   2   6      137.43      114.34      2.09 o 
   3   2   6      141.68      137.56      2.43 o 
   4   2   6        6.71       15.61      1.40 o 
   5   2   6        5.60        8.13      1.19 o 
   6   2   6      123.92      115.08      3.18 o 
   7   2   6        4.81        3.34      1.10 o 
   8   2   6       82.97       72.53      3.62 o 
   9   2   6      143.79      157.52      4.90 o 
 -12   3   6       28.98       23.68      3.56 o 
 -11   3   6       85.61       81.08      6.40 o 
 -10   3   6        0.23       -0.94      1.45 o 
  -9   3   6        0.01        1.75      1.62 o 
  -8   3   6        4.36        5.55      2.05 o 
  -7   3   6        0.36        0.63      1.04 o 
  -6   3   6       48.93       38.53      1.72 o 
  -5   3   6        4.57        6.09      0.98 o 
  -4   3   6       95.37      110.48      2.43 o 
  -3   3   6       10.91        8.35      0.70 o 
  -2   3   6     1836.52     1786.77     11.62 o 
  -1   3   6       28.93       27.99      1.11 o 
   0   3   6      826.76      800.87      6.37 o 
   1   3   6       48.10       43.73      1.51 o 
   2   3   6      644.13      595.88      6.35 o 
   3   3   6       24.62       25.12      1.56 o 
   4   3   6      930.39      896.65      8.96 o 
   5   3   6      291.83      251.69      4.43 o 
   6   3   6       45.19       36.90      2.20 o 
   7   3   6        0.08       -0.99      0.99 o 
   8   3   6       53.98       69.81      3.13 o 
   9   3   6       94.14      108.77      4.42 o 
 -11   4   6      207.64      199.71      9.18 o 
 -10   4   6      963.47      970.31     18.37 o 
  -9   4   6      323.32      338.45      8.72 o 
  -8   4   6       32.97       34.90      3.93 o 
  -7   4   6      314.40      301.28     13.41 o 
  -6   4   6      386.34      422.42      6.61 o 
  -5   4   6      216.42      204.68      3.94 o 
  -4   4   6       14.05       16.05      1.19 o 
  -3   4   6      470.75      415.31      6.98 o 
  -2   4   6       57.75       58.18      1.47 o 
  -1   4   6        6.02       10.95      1.62 o 
   0   4   6       13.14       20.45      1.01 o 
   1   4   6      433.19      422.09      5.04 o 
   2   4   6        0.03        1.35      0.83 o 
   3   4   6       82.30       79.93      2.42 o 
   4   4   6       97.93      100.79      2.79 o 
   5   4   6       62.90       68.76      2.63 o 
   6   4   6      145.25      129.04      3.47 o 
   7   4   6       12.57       10.41      1.54 o 
   8   4   6       25.83       32.20      2.28 o 
 -11   5   6      231.14      231.45      7.86 o 
 -10   5   6       59.40       69.92      4.74 o 
  -9   5   6      479.25      491.76     10.81 o 
  -8   5   6       20.58       25.72      2.99 o 
  -7   5   6      330.90      325.88      8.16 o 
  -6   5   6      157.47      163.06      4.11 o 
  -5   5   6      756.29      816.20     10.13 o 
  -4   5   6       44.84       50.37      8.16 o 
  -3   5   6      440.47      388.77      4.23 o 
  -2   5   6      914.46      825.67      8.37 o 
  -1   5   6      176.22      144.64      2.96 o 
   0   5   6      650.08      606.17      6.87 o 
   1   5   6        4.03        8.45      1.07 o 
   2   5   6      325.54      303.82      5.01 o 
   3   5   6       32.17       20.22      1.60 o 
   4   5   6      382.74      366.67      6.77 o 
   5   5   6      329.68      331.84      5.40 o 
   6   5   6      268.73      272.07      5.06 o 
   7   5   6        7.57        6.07      1.37 o 
   8   5   6       41.91       50.25      2.86 o 
 -11   6   6       33.23       31.86      3.66 o 
 -10   6   6       59.13       61.13      4.65 o 
  -9   6   6        4.08        6.95      2.22 o 
  -8   6   6     1010.48      982.38     16.15 o 
  -7   6   6      123.95      131.30      4.01 o 
  -6   6   6        0.63       -0.53      0.99 o 
  -5   6   6      131.76      136.48      3.80 o 
  -4   6   6     1556.62     1582.10     16.47 o 
  -3   6   6       62.72       58.75      4.05 o 
  -2   6   6      103.41       96.75      2.63 o 
  -1   6   6       82.27       82.68      2.11 o 
   0   6   6       82.86       84.61      2.21 o 
   1   6   6        4.13        9.24      1.14 o 
   2   6   6       44.61       44.42      2.20 o 
   3   6   6      369.20      351.97      5.20 o 
   4   6   6      851.58      792.65      8.72 o 
   5   6   6      595.17      585.59      7.52 o 
   6   6   6        7.10       10.36      1.51 o 
   7   6   6       20.34       20.01      1.95 o 
   8   6   6       15.78       12.77      1.82 o 
 -11   7   6       18.12       15.58      2.82 o 
 -10   7   6       92.22       88.52      8.10 o 
  -9   7   6      447.30      406.53      9.95 o 
  -8   7   6       82.47       79.99      4.78 o 
  -7   7   6      223.17      213.41      6.24 o 
  -6   7   6       33.23       33.39      2.41 o 
  -5   7   6       27.09       31.83      2.28 o 
  -4   7   6       29.91       29.61      2.76 o 
  -3   7   6      428.80      389.93      8.67 o 
  -2   7   6       39.54       38.88      1.93 o 
  -1   7   6     1260.98     1195.63     11.58 o 
   0   7   6       96.18       93.83      2.79 o 
   1   7   6        0.27        1.56      0.93 o 
   2   7   6      144.12      138.39      3.69 o 
   3   7   6      269.32      225.92      4.09 o 
   4   7   6      301.09      296.28      5.48 o 
   5   7   6       76.23       79.97      2.99 o 
   6   7   6        3.81        6.62      2.15 o 
   7   7   6       20.39       19.26      2.29 o 
   8   7   6        0.40        3.07      1.43 o 
 -10   8   6       40.57       41.10      4.13 o 
  -9   8   6       27.32       26.17      3.29 o 
  -8   8   6       50.67       53.52      5.98 o 
  -7   8   6       74.04       68.54      4.15 o 
  -6   8   6        9.03        9.13      1.59 o 
  -5   8   6       56.87       51.71      2.83 o 
  -4   8   6      557.18      526.41     10.33 o 
  -3   8   6      299.21      290.04      6.15 o 
  -2   8   6       45.25       39.05      2.06 o 
  -1   8   6       20.59       24.00      1.79 o 
   0   8   6      273.68      257.53      4.87 o 
   1   8   6      202.61      200.07      4.18 o 
   2   8   6      115.51      108.51      2.83 o 
   3   8   6        4.98        5.29      1.13 o 
   4   8   6       36.77       40.78      2.23 o 
   5   8   6       59.48       64.47      4.43 o 
   6   8   6       11.64       10.96      1.62 o 
   7   8   6        0.01        0.77      1.48 o 
 -10   9   6        1.28       -0.84      3.44 o 
  -9   9   6       31.49       34.25      3.82 o 
  -8   9   6       14.50       15.26      2.61 o 
  -7   9   6       10.74        7.53      1.75 o 
  -6   9   6      149.77      155.01      4.60 o 
  -5   9   6       18.41       18.34      2.11 o 
  -4   9   6        2.41        3.69      1.43 o 
  -3   9   6       23.26       17.65      2.43 o 
  -2   9   6      354.43      340.93      5.50 o 
  -1   9   6      307.06      307.75      5.27 o 
   0   9   6      210.44      190.05      4.13 o 
   1   9   6        6.39        8.26      1.34 o 
   2   9   6        0.40        1.17      1.37 o 
   3   9   6      136.88      116.79      3.55 o 
   4   9   6      103.51       95.88      3.40 o 
   5   9   6        4.47        5.27      1.38 o 
   6   9   6        0.38        1.40      1.26 o 
   7   9   6       39.12       42.21      2.80 o 
  -9  10   6       43.66       45.07      4.10 o 
  -8  10   6      208.45      193.67      5.55 o 
  -7  10   6      244.01      237.32      8.69 o 
  -6  10   6       26.83       36.80      2.85 o 
  -5  10   6      127.65      121.62      4.23 o 
  -4  10   6      626.96      588.88      9.37 o 
  -3  10   6     1435.33     1462.99     16.84 o 
  -2  10   6      274.55      277.59      7.17 o 
  -1  10   6       59.17       63.13      4.60 o 
   0  10   6        7.65        7.44      1.36 o 
   1  10   6      917.87      878.82     10.39 o 
   2  10   6       12.80       11.55      1.52 o 
   3  10   6        9.20       12.40      2.15 o 
   4  10   6        1.70        0.94      1.31 o 
   5  10   6       83.14       80.61      3.62 o 
   6  10   6        5.60        4.62      1.83 o 
  -8  11   6        5.20        8.42      1.92 o 
  -7  11   6        0.02        1.09      2.17 o 
  -6  11   6      105.46      101.25      4.07 o 
  -5  11   6      712.27      674.63     10.69 o 
  -4  11   6       11.47       14.07      3.95 o 
  -3  11   6      463.80      429.59      8.00 o 
  -2  11   6       77.85       78.23      3.62 o 
  -1  11   6     1516.58     1470.82     14.72 o 
   0  11   6       10.07       13.24      1.63 o 
   1  11   6      230.63      190.36      4.51 o 
   2  11   6        0.13       -1.00      1.13 o 
   3  11   6      570.68      506.12      7.93 o 
   4  11   6       36.24       44.35      2.85 o 
   5  11   6       16.44       29.54      2.47 o 
   6  11   6        3.22        3.83      1.63 o 
  -8  12   6       48.12       48.08      4.95 o 
  -7  12   6        0.59        1.97      1.90 o 
  -6  12   6       13.82       13.51      2.09 o 
  -5  12   6        1.38        4.07      2.15 o 
  -4  12   6        3.72        3.78      1.67 o 
  -3  12   6       38.22       36.39      3.87 o 
  -2  12   6        6.11        9.69      1.94 o 
  -1  12   6       47.05       47.70      2.67 o 
   0  12   6       20.07       19.53      1.96 o 
   1  12   6      175.14      165.06      4.41 o 
   2  12   6       42.91       46.05      2.77 o 
   3  12   6      141.44      120.63      5.48 o 
   4  12   6       82.31       79.16      3.64 o 
   5  12   6       13.06       16.77      2.19 o 
  -6  13   6       13.50       20.11      2.53 o 
  -5  13   6      194.53      200.48      5.91 o 
  -4  13   6        9.94       10.36      2.06 o 
  -3  13   6      134.82      135.03      6.13 o 
  -2  13   6       15.12       17.60      2.37 o 
  -1  13   6      259.93      256.34      7.47 o 
   0  13   6       19.38       23.57      2.20 o 
   1  13   6        0.20        0.65      1.19 o 
   2  13   6       31.81       32.75      2.83 o 
   3  13   6      151.34      174.66      4.86 o 
   4  13   6       45.23       55.46      3.36 o 
  -5  14   6        0.07        4.27      1.81 o 
  -4  14   6       88.96       89.59      4.35 o 
  -3  14   6       14.57       14.74      2.38 o 
  -2  14   6       41.33       39.99      3.30 o 
  -1  14   6       23.84       27.65      2.84 o 
   0  14   6      133.58      126.16      4.07 o 
   1  14   6       50.12       46.82      2.94 o 
   2  14   6      206.37      209.15      5.32 o 
  -2  15   6       56.90       54.27      3.73 o 
  -1  15   6       68.07       69.77      4.12 o 
   0  15   6       52.49       53.84      6.91 o 
 -11   0   7      392.62      394.21     10.01 o 
  -9   0   7      108.82      115.20      4.92 o 
  -7   0   7      139.98      120.11      4.46 o 
  -5   0   7       90.48       84.50      7.92 o 
  -3   0   7        5.41        5.36      0.97 o 
  -1   0   7       20.86       19.37      1.53 o 
   1   0   7       31.42       35.49      2.03 o 
   3   0   7      171.36      154.46      5.35 o 
   5   0   7       19.77       26.84      4.35 o 
   7   0   7      112.95      107.69      5.47 o 
 -11   1   7       60.67       68.12      4.01 o 
 -10   1   7       15.43       14.51      1.95 o 
  -9   1   7      174.97      171.11      4.13 o 
  -8   1   7        2.44        1.31      1.01 o 
  -7   1   7       25.11       26.28      1.89 o 
  -6   1   7      137.85      119.39      3.10 o 
  -5   1   7      689.48      747.59      8.19 o 
  -4   1   7      481.22      450.32      5.48 o 
  -3   1   7        4.37        2.46      0.59 o 
  -2   1   7        2.71        4.56      0.72 o 
  -1   1   7       25.38       22.22      1.72 o 
   0   1   7       53.04       53.52      2.52 o 
   1   1   7       84.29       82.10      2.19 o 
   2   1   7      136.12      123.33      3.37 o 
   3   1   7       86.84       96.25      2.58 o 
   4   1   7      114.21      106.70      3.30 o 
   5   1   7      215.96      231.47      5.74 o 
   6   1   7      430.87      404.51      7.16 o 
   7   1   7       90.40       72.39      3.60 o 
   8   1   7        7.85        3.25      1.47 o 
 -11   2   7      206.11      199.35      7.16 o 
 -10   2   7      114.69      122.13      5.32 o 
  -9   2   7      139.98      144.95      6.04 o 
  -8   2   7      155.68      156.44      4.29 o 
  -7   2   7       84.86       83.87      2.76 o 
  -6   2   7      217.19      206.83      4.29 o 
  -5   2   7       41.29       38.29      1.94 o 
  -4   2   7      609.69      593.03      5.93 o 
  -3   2   7      267.78      244.20      2.99 o 
  -2   2   7       85.55       81.70      1.77 o 
  -1   2   7        0.16        0.26      0.57 o 
   0   2   7       98.98       91.54      2.01 o 
   1   2   7      199.23      190.98      2.87 o 
   2   2   7       92.88       81.74      2.33 o 
   3   2   7      175.00      158.34      3.32 o 
   4   2   7       27.22       25.40      1.93 o 
   5   2   7      106.83      104.48      3.02 o 
   6   2   7       43.61       49.42      3.01 o 
   7   2   7       18.52       21.51      2.23 o 
   8   2   7       73.81       72.31      3.79 o 
 -11   3   7      166.92      169.25      6.72 o 
 -10   3   7      153.79      132.37      5.72 o 
  -9   3   7      183.22      188.73     11.60 o 
  -8   3   7       28.39       34.22      3.25 o 
  -7   3   7      391.04      390.14      8.76 o 
  -6   3   7      230.64      224.61      4.78 o 
  -5   3   7       19.91       15.17      1.15 o 
  -4   3   7        0.00        2.52      0.74 o 
  -3   3   7       83.22       72.81      1.66 o 
  -2   3   7      105.11      103.79      1.99 o 
  -1   3   7        8.56        5.39      0.76 o 
   0   3   7        0.35        0.94      0.69 o 
   1   3   7      537.88      515.77      5.89 o 
   2   3   7       16.17       19.05      1.48 o 
   3   3   7      233.04      241.51      4.17 o 
   4   3   7        0.36        2.30      1.00 o 
   5   3   7      216.06      229.61      4.47 o 
   6   3   7       28.66       21.11      1.84 o 
   7   3   7      268.23      277.90      6.22 o 
   8   3   7        2.33        0.58      2.16 o 
 -11   4   7       39.53       51.93      4.49 o 
 -10   4   7      425.32      441.20     10.64 o 
  -9   4   7      171.70      160.50      6.11 o 
  -8   4   7       78.54       85.25      5.80 o 
  -7   4   7        5.55        3.54      1.99 o 
  -6   4   7      132.77      119.87      4.74 o 
  -5   4   7      211.74      220.85      4.62 o 
  -4   4   7      262.72      260.51      3.70 o 
  -3   4   7       73.67       64.49      1.64 o 
  -2   4   7      201.72      194.80      4.02 o 
  -1   4   7      104.72       99.39      1.99 o 
   0   4   7      114.37      103.40      2.46 o 
   1   4   7        0.81        1.38      0.91 o 
   2   4   7      613.93      607.64      6.83 o 
   3   4   7      213.95      227.27      4.14 o 
   4   4   7      480.98      454.99      6.24 o 
   5   4   7        6.49        7.56      1.39 o 
   6   4   7        0.86        4.50      1.24 o 
   7   4   7      149.64      156.96      4.13 o 
   8   4   7      143.99      148.87      4.79 o 
 -11   5   7       10.15       13.87      2.67 o 
 -10   5   7      561.03      575.09     12.56 o 
  -9   5   7       20.21       25.04      3.25 o 
  -8   5   7      131.27      125.75      5.30 o 
  -7   5   7      118.70      112.48      4.87 o 
  -6   5   7      557.89      573.19      8.46 o 
  -5   5   7      177.16      197.77      4.54 o 
  -4   5   7       40.76       32.96      2.13 o 
  -3   5   7       51.36       56.05      2.12 o 
  -2   5   7      174.43      173.44      2.62 o 
  -1   5   7      545.35      524.85      5.76 o 
   0   5   7     1253.40     1175.24     10.20 o 
   1   5   7       57.56       55.54      2.11 o 
   2   5   7        9.50       12.86      1.33 o 
   3   5   7      614.82      596.52      7.16 o 
   4   5   7      848.17      825.23      9.09 o 
   5   5   7        2.41        3.51      1.21 o 
   6   5   7       76.87       84.38      3.19 o 
   7   5   7        7.19        8.36      1.59 o 
 -10   6   7        1.04        2.36      2.14 o 
  -9   6   7      974.37      963.08     16.79 o 
  -8   6   7       46.06       39.86      3.76 o 
  -7   6   7        7.11        9.27      2.54 o 
  -6   6   7       19.54       21.61      2.16 o 
  -5   6   7      846.94      809.90     12.45 o 
  -4   6   7       44.13       44.89      3.09 o 
  -3   6   7        0.01        1.01      0.86 o 
  -2   6   7        0.41        1.25      0.96 o 
  -1   6   7      308.22      289.94      6.03 o 
   0   6   7      412.74      399.08      5.41 o 
   1   6   7       76.15       78.22      2.46 o 
   2   6   7       72.99       78.79      2.51 o 
   3   6   7      775.41      767.49      8.51 o 
   4   6   7      655.82      650.77      7.99 o 
   5   6   7        2.81        2.82      1.26 o 
   6   6   7       55.81       63.87      2.99 o 
   7   6   7      274.01      304.13      5.87 o 
 -10   7   7       12.98       19.09      3.16 o 
  -9   7   7        4.19        2.71      2.08 o 
  -8   7   7      322.65      314.26      8.63 o 
  -7   7   7       21.31       25.29      3.11 o 
  -6   7   7       66.21       72.44      3.30 o 
  -5   7   7       28.06       32.53      2.40 o 
  -4   7   7      289.21      259.61      5.54 o 
  -3   7   7      174.70      175.42      4.51 o 
  -2   7   7      110.72       97.04      3.37 o 
  -1   7   7        0.35        3.14      1.20 o 
   0   7   7      175.93      150.48      6.99 o 
   1   7   7      212.92      199.80      4.98 o 
   2   7   7      339.67      314.55      5.43 o 
   3   7   7       40.33       44.64      3.55 o 
   4   7   7       39.82       49.49      2.79 o 
   5   7   7        1.14        2.36      1.23 o 
   6   7   7      310.84      329.24      6.00 o 
   7   7   7       25.37       31.79      2.52 o 
 -10   8   7      194.04      200.48      7.51 o 
  -9   8   7        0.80        3.99      2.05 o 
  -8   8   7        0.14       -1.65      1.65 o 
  -7   8   7       13.08       11.14      2.43 o 
  -6   8   7      148.19      145.20      6.28 o 
  -5   8   7        4.45        4.44      1.40 o 
  -4   8   7       76.97       70.11      3.27 o 
  -3   8   7        0.77        3.76      1.37 o 
  -2   8   7       11.49        8.25      1.82 o 
  -1   8   7      277.28      272.67      4.94 o 
   0   8   7       18.78       19.22      2.15 o 
   1   8   7        0.01        3.59      1.22 o 
   2   8   7       24.69       26.06      3.69 o 
   3   8   7      282.45      280.39      6.40 o 
   4   8   7        9.93       10.18      1.91 o 
   5   8   7       41.62       37.93      2.47 o 
   6   8   7       28.91       32.63      3.11 o 
  -9   9   7        6.19       10.88      3.81 o 
  -8   9   7       34.07       41.95      8.76 o 
  -7   9   7      274.69      281.28      6.54 o 
  -6   9   7       73.01       79.02      3.73 o 
  -5   9   7       10.22       10.11      1.83 o 
  -4   9   7       36.34       42.00      2.92 o 
  -3   9   7     1043.98      994.86     15.40 o 
  -2   9   7       43.82       41.86      3.09 o 
  -1   9   7        0.73        3.62      1.12 o 
   0   9   7        0.17       -0.84      1.00 o 
   1   9   7      560.97      528.35      7.67 o 
   2   9   7       24.91       23.00      2.08 o 
   3   9   7        7.53        8.96      2.13 o 
   4   9   7        2.17        5.89      1.74 o 
   5   9   7      107.01      110.33      6.54 o 
   6   9   7        2.18        1.90      1.66 o 
  -9  10   7        5.49        6.34      2.46 o 
  -8  10   7        0.07       -0.20      1.87 o 
  -7  10   7        0.02        0.48      1.48 o 
  -6  10   7      327.53      333.31      7.29 o 
  -5  10   7       44.94       45.57      3.14 o 
  -4  10   7       56.50       53.44      3.27 o 
  -3  10   7       65.64       64.28      6.12 o 
  -2  10   7       69.98       73.93      3.62 o 
  -1  10   7      180.37      177.70      5.11 o 
   0  10   7        4.67        5.42      1.37 o 
   1  10   7        5.39        7.58      1.49 o 
   2  10   7       78.79       81.56      3.22 o 
   3  10   7       72.28       71.09      3.31 o 
   4  10   7      286.02      280.36      8.46 o 
   5  10   7      146.33      139.95      4.77 o 
  -8  11   7        4.14       10.11      3.44 o 
  -7  11   7       45.10       47.29      3.41 o 
  -6  11   7       27.40       31.13      2.89 o 
  -5  11   7      195.55      185.90      5.46 o 
  -4  11   7        5.72        5.88      1.74 o 
  -3  11   7      184.39      177.62      7.57 o 
  -2  11   7        0.46       -0.94      1.43 o 
  -1  11   7        0.49        1.65      1.46 o 
   0  11   7       13.37       17.01      1.86 o 
   1  11   7        0.09        3.00      1.67 o 
   2  11   7       17.59       16.03      2.05 o 
   3  11   7        0.60       -0.71      1.24 o 
   4  11   7       14.99       18.74      2.24 o 
  -7  12   7       43.14       38.19      5.16 o 
  -6  12   7        0.01       -1.09      1.47 o 
  -5  12   7       32.58       36.57      3.08 o 
  -4  12   7       10.32        4.31      1.96 o 
  -3  12   7      105.27      101.49      4.21 o 
  -2  12   7      207.68      203.21      5.72 o 
  -1  12   7       28.98       34.08      2.90 o 
   0  12   7       12.56       14.18      1.83 o 
   1  12   7        7.67        5.88      1.97 o 
   2  12   7      112.03      102.33      4.67 o 
   3  12   7      108.75      106.02      3.96 o 
  -5  13   7       21.10       19.56      2.58 o 
  -4  13   7      221.43      215.57     11.62 o 
  -3  13   7       10.31       11.59      2.21 o 
  -2  13   7       16.04       16.60      2.31 o 
  -1  13   7        9.57       11.69      2.15 o 
   0  13   7      123.45      118.13      4.56 o 
   1  13   7        0.84        2.01      1.43 o 
   2  13   7       69.97       67.76      3.52 o 
  -3  14   7       48.12       49.81      3.75 o 
  -2  14   7        0.08       -0.12      1.53 o 
  -1  14   7       26.93       26.20      2.72 o 
   0  14   7       49.77       47.81      4.65 o 
 -10   0   8       11.44       13.29      3.87 o 
  -8   0   8     1187.11     1210.70     18.05 o 
  -6   0   8        4.40        6.36      1.84 o 
  -4   0   8     5350.06     5645.61     58.10 o 
  -2   0   8        5.09        3.71      1.12 o 
   0   0   8     1157.16     1164.63     12.78 o 
   2   0   8        0.29        0.15      0.93 o 
   4   0   8       41.10       40.31      3.71 o 
   6   0   8      470.81      457.22     11.32 o 
 -11   1   8       10.94       17.05      2.39 o 
 -10   1   8        2.09        1.10      1.52 o 
  -9   1   8       86.87       83.69      3.85 o 
  -8   1   8        0.09        2.88      1.93 o 
  -7   1   8      293.24      307.95      5.31 o 
  -6   1   8      139.79      144.51      4.55 o 
  -5   1   8      889.61      851.75      9.25 o 
  -4   1   8      451.76      494.68      7.47 o 
  -3   1   8       69.65       72.68      2.19 o 
  -2   1   8      102.66       97.97      2.07 o 
  -1   1   8      841.80      858.14      9.13 o 
   0   1   8      500.46      511.42      5.22 o 
   1   1   8        5.74        5.44      0.90 o 
   2   1   8        2.55        1.97      1.01 o 
   3   1   8      163.63      172.45      3.59 o 
   4   1   8       15.13       13.29      1.86 o 
   5   1   8        0.33        2.01      1.65 o 
   6   1   8        0.16        1.10      1.47 o 
   7   1   8        5.03        7.75      1.92 o 
 -11   2   8      179.53      179.30      5.73 o 
 -10   2   8        2.31        3.33      1.78 o 
  -9   2   8       71.72       73.97      3.88 o 
  -8   2   8       54.46       56.27      3.32 o 
  -7   2   8       80.59       94.39      3.62 o 
  -6   2   8       48.74       48.05      2.32 o 
  -5   2   8        7.97       11.01      1.40 o 
  -4   2   8      510.20      533.84      5.79 o 
  -3   2   8       10.90        9.15      1.06 o 
  -2   2   8       88.84       87.43      1.99 o 
  -1   2   8       13.10       14.00      1.96 o 
   0   2   8       59.76       81.29      2.02 o 
   1   2   8        9.04       11.31      1.26 o 
   2   2   8       96.87       87.15      2.52 o 
   3   2   8       51.61       51.50      2.28 o 
   4   2   8        7.23        7.36      1.24 o 
   5   2   8      458.19      435.85     12.04 o 
   6   2   8       18.78       17.14      2.15 o 
   7   2   8       20.06       15.07      2.53 o 
 -11   3   8      181.90      189.17     11.24 o 
 -10   3   8       49.75       53.05      4.34 o 
  -9   3   8       77.97       77.42      3.97 o 
  -8   3   8        6.07        6.37      1.71 o 
  -7   3   8       64.21       65.03      3.37 o 
  -6   3   8      283.28      298.94      6.94 o 
  -5   3   8      181.29      190.82      4.67 o 
  -4   3   8      149.63      148.90      2.86 o 
  -3   3   8        0.18       -0.26      0.71 o 
  -2   3   8      281.80      260.48      3.39 o 
  -1   3   8      185.89      189.61      2.92 o 
   0   3   8      256.86      229.61      4.72 o 
   1   3   8       27.82       26.28      1.67 o 
   2   3   8       67.02       63.70      2.45 o 
   3   3   8      247.16      244.67      7.46 o 
   4   3   8      257.89      266.43      4.81 o 
   5   3   8       10.82       12.82      1.58 o 
   6   3   8       32.13       36.23      2.86 o 
   7   3   8       78.51       76.95      3.94 o 
 -10   4   8       51.87       36.78      3.97 o 
  -9   4   8        0.11        1.38      3.87 o 
  -8   4   8        5.03        7.68      2.00 o 
  -7   4   8      406.14      419.71      7.77 o 
  -6   4   8      103.13      101.49      3.90 o 
  -5   4   8       15.77       20.94      4.77 o 
  -4   4   8       35.05       41.89      2.56 o 
  -3   4   8      212.84      205.50      4.50 o 
  -2   4   8        4.33        4.21      0.82 o 
  -1   4   8      136.48      152.65      3.08 o 
   0   4   8       40.75       37.87      1.86 o 
   1   4   8      227.94      216.63      4.37 o 
   2   4   8        0.69        1.26      0.97 o 
   3   4   8       90.64       98.59      2.99 o 
   4   4   8      469.05      435.97      6.42 o 
   5   4   8      401.43      432.88      7.01 o 
   6   4   8        0.11        1.62      1.35 o 
   7   4   8       47.01       47.38      3.34 o 
 -10   5   8      117.42      109.53      5.84 o 
  -9   5   8       43.05       41.38      3.97 o 
  -8   5   8       14.89       13.15      4.41 o 
  -7   5   8       81.54       79.15      6.47 o 
  -6   5   8      268.59      261.15      8.04 o 
  -5   5   8        8.13       10.52      1.42 o 
  -4   5   8      161.36      151.44      3.43 o 
  -3   5   8        8.85        7.17      1.20 o 
  -2   5   8       25.67       30.84      1.89 o 
  -1   5   8      853.69      819.80      9.14 o 
   0   5   8       71.40       70.11      2.34 o 
   1   5   8      110.25      104.63      2.80 o 
   2   5   8      111.20      115.03      3.05 o 
   3   5   8     1287.57     1268.28     12.03 o 
   4   5   8       84.74       82.72      3.00 o 
   5   5   8      185.03      188.90      5.19 o 
   6   5   8        4.85        7.34      1.55 o 
 -10   6   8      175.15      174.46      7.09 o 
  -9   6   8        3.39        0.91      2.14 o 
  -8   6   8       42.62       48.21      4.14 o 
  -7   6   8       49.44       51.78      4.14 o 
  -6   6   8       18.03       17.11      2.61 o 
  -5   6   8       72.39       69.30      5.46 o 
  -4   6   8       64.85       68.49      2.57 o 
  -3   6   8      227.58      223.06      5.14 o 
  -2   6   8      566.23      513.64      8.12 o 
  -1   6   8        1.35        3.73      1.26 o 
   0   6   8      278.96      286.37      8.97 o 
   1   6   8       29.92       31.50      2.25 o 
   2   6   8      864.44      868.71      9.20 o 
   3   6   8        1.17        5.72      1.31 o 
   4   6   8      331.95      319.46      5.59 o 
   5   6   8        0.10       -0.68      1.24 o 
   6   6   8      260.83      292.94      5.75 o 
 -10   7   8        0.14        1.43      2.42 o 
  -9   7   8        8.06       10.81      2.61 o 
  -8   7   8       33.08       31.38      3.67 o 
  -7   7   8       22.89       18.92      2.86 o 
  -6   7   8       20.11       22.83      2.98 o 
  -5   7   8      290.37      273.39      6.48 o 
  -4   7   8       11.24        9.29      2.65 o 
  -3   7   8       65.50       70.28      3.29 o 
  -2   7   8      391.51      398.17      7.24 o 
  -1   7   8       10.89        9.07      1.51 o 
   0   7   8        2.20        3.49      1.27 o 
   1   7   8      296.10      303.84      5.66 o 
   2   7   8       75.54       82.03      3.31 o 
   3   7   8      173.97      173.80      6.66 o 
   4   7   8       86.04       89.43      3.26 o 
   5   7   8      185.95      198.64      4.80 o 
   6   7   8       27.21       28.18      4.35 o 
  -9   8   8        0.59        0.88      3.93 o 
  -8   8   8       24.50       27.26      3.42 o 
  -7   8   8       10.79       12.52      2.78 o 
  -6   8   8       17.56       15.57      2.39 o 
  -5   8   8       23.72       24.08      2.81 o 
  -4   8   8       39.11       40.10      2.88 o 
  -3   8   8       45.58       43.06      5.28 o 
  -2   8   8        1.94        0.02      1.23 o 
  -1   8   8        4.74        4.98      1.43 o 
   0   8   8        1.69        2.92      1.28 o 
   1   8   8       16.41       15.24      1.90 o 
   2   8   8       18.47       18.52      2.03 o 
   3   8   8        0.30        0.31      1.40 o 
   4   8   8       11.85       13.87      2.13 o 
   5   8   8       47.87       55.20      3.49 o 
  -8   9   8        5.39        7.11      2.64 o 
  -7   9   8       58.39       53.85      4.48 o 
  -6   9   8      401.88      381.77      7.74 o 
  -5   9   8      462.16      429.94      8.19 o 
  -4   9   8        2.11        1.39      1.81 o 
  -3   9   8        0.69        1.68      1.35 o 
  -2   9   8      247.05      247.09      5.95 o 
  -1   9   8        9.64        9.81      1.87 o 
   0   9   8      146.60      135.60      4.46 o 
   1   9   8       13.76       14.52      2.76 o 
   2   9   8      101.37      101.48      4.59 o 
   3   9   8        0.77        1.15      2.01 o 
   4   9   8      128.49      124.81      4.38 o 
   5   9   8       11.39       11.34      2.04 o 
  -8  10   8       77.92       74.90      5.41 o 
  -7  10   8      108.29      115.03      5.73 o 
  -6  10   8        1.35       -1.31      1.39 o 
  -5  10   8        2.27        7.29      1.86 o 
  -4  10   8      317.33      317.64      7.13 o 
  -3  10   8      332.70      314.72      7.02 o 
  -2  10   8      169.25      161.72      5.02 o 
  -1  10   8       12.47       12.02      2.08 o 
   0  10   8      107.26      105.10      4.11 o 
   1  10   8      254.53      252.51      6.37 o 
   2  10   8       77.18       75.77      3.89 o 
   3  10   8       34.65       36.66      2.92 o 
   4  10   8        2.22        4.86      1.80 o 
  -7  11   8      238.11      215.60      7.94 o 
  -6  11   8       25.42       26.21      2.92 o 
  -5  11   8      295.88      295.24      7.15 o 
  -4  11   8       72.54       79.69      4.25 o 
  -3  11   8     1190.51     1146.19     19.34 o 
  -2  11   8        1.61        4.23      1.77 o 
  -1  11   8      435.78      431.53     18.97 o 
   0  11   8       26.30       19.90      2.44 o 
   1  11   8      158.09      147.75      4.39 o 
   2  11   8       67.59       64.64      3.99 o 
   3  11   8       69.84       71.05      3.86 o 
  -6  12   8       36.34       38.20      3.25 o 
  -5  12   8       90.42       84.70      4.45 o 
  -4  12   8       67.35       77.60      4.27 o 
  -3  12   8        1.80        3.74      1.91 o 
  -2  12   8        0.03       -0.22      2.13 o 
  -1  12   8        0.44        1.05      1.55 o 
   0  12   8       98.78      108.49      4.60 o 
   1  12   8        1.17        2.88      1.81 o 
   2  12   8       47.97       54.76      4.10 o 
  -4  13   8      176.79      173.22      5.86 o 
  -3  13   8       64.50       56.31      3.98 o 
  -2  13   8        8.73        7.90      2.07 o 
  -1  13   8       93.08       94.53      4.52 o 
   0  13   8        0.36       -0.43      2.18 o 
  -9   0   9      227.13      238.66     11.12 o 
  -7   0   9       38.58       42.83      3.45 o 
  -5   0   9      727.77      681.16     11.70 o 
  -3   0   9     1593.22     1693.91     31.90 o 
  -1   0   9      456.42      433.28      8.36 o 
   1   0   9      918.47      945.28     39.15 o 
   3   0   9      114.88      114.78      5.16 o 
   5   0   9      175.10      179.92      7.09 o 
 -10   1   9        0.66        3.06      3.93 o 
  -9   1   9       39.20       45.57      3.95 o 
  -8   1   9       71.04       75.02      3.66 o 
  -7   1   9       79.50       81.62      3.53 o 
  -6   1   9       21.07       21.77      2.12 o 
  -5   1   9       67.58       72.72      2.83 o 
  -4   1   9      411.35      439.67      6.25 o 
  -3   1   9     1271.96     1309.42     12.78 o 
  -2   1   9      319.91      323.38      4.07 o 
  -1   1   9       30.89       33.26      1.59 o 
   0   1   9        0.87        2.42      1.01 o 
   1   1   9      294.42      309.43      4.81 o 
   2   1   9      131.58      139.54      3.88 o 
   3   1   9        5.50        6.84      1.83 o 
   4   1   9       17.56       16.67      2.00 o 
   5   1   9       16.07       15.12      2.69 o 
   6   1   9       37.67       41.57      3.15 o 
 -10   2   9       12.79       16.45      2.74 o 
  -9   2   9       65.43       64.29      3.77 o 
  -8   2   9        5.76        3.17      1.50 o 
  -7   2   9        0.95        3.25      2.88 o 
  -6   2   9       33.77       39.35      3.04 o 
  -5   2   9       51.67       52.84      2.44 o 
  -4   2   9       77.77       75.31      2.65 o 
  -3   2   9        0.02       -0.58      0.97 o 
  -2   2   9       15.83       15.42      1.20 o 
  -1   2   9       79.49       73.15      2.32 o 
   0   2   9       43.06       41.79      2.00 o 
   1   2   9       19.48       20.59      1.67 o 
   2   2   9        4.88        8.31      1.33 o 
   3   2   9        9.61       12.08      2.72 o 
   4   2   9        0.25        2.08      1.94 o 
   5   2   9       97.75       95.63      3.96 o 
   6   2   9        9.38        9.03      1.92 o 
 -10   3   9       14.55       14.76      2.39 o 
  -9   3   9       68.07       73.02      5.88 o 
  -8   3   9        0.08        3.69      1.64 o 
  -7   3   9        8.94       12.73      1.95 o 
  -6   3   9       45.08       46.91      3.00 o 
  -5   3   9      246.11      244.39      6.56 o 
  -4   3   9       25.09       21.61      4.30 o 
  -3   3   9      805.95      801.80     12.48 o 
  -2   3   9        3.52        3.56      1.17 o 
  -1   3   9       35.83       37.35      1.86 o 
   0   3   9        5.46        5.41      1.11 o 
   1   3   9      598.15      610.28      7.19 o 
   2   3   9       63.55       65.30      2.60 o 
   3   3   9      318.38      316.41      5.30 o 
   4   3   9      127.93      118.83      3.98 o 
   5   3   9        0.35       -0.28      1.54 o 
   6   3   9        2.08        5.71      1.82 o 
 -10   4   9      182.14      186.87      9.07 o 
  -9   4   9        6.38       11.18      2.27 o 
  -8   4   9      108.44      100.42      5.08 o 
  -7   4   9      176.25      182.10      5.33 o 
  -6   4   9      132.78      136.18      4.37 o 
  -5   4   9        4.99        5.67      1.53 o 
  -4   4   9       11.87        9.75      1.37 o 
  -3   4   9       10.74        9.78      2.56 o 
  -2   4   9       76.47       77.54      6.00 o 
  -1   4   9       18.56       21.04      1.59 o 
   0   4   9      102.63       99.89      2.76 o 
   1   4   9        5.05        7.68      1.28 o 
   2   4   9        1.38        1.81      1.55 o 
   3   4   9       98.43      103.56      3.19 o 
   4   4   9       69.89       76.14      3.06 o 
   5   4   9       12.02        6.24      1.80 o 
   6   4   9       19.45       16.56      2.38 o 
 -10   5   9       62.24       63.68      4.98 o 
  -9   5   9       28.78       32.38      3.06 o 
  -8   5   9      365.86      367.02      7.86 o 
  -7   5   9      108.17      111.23      4.28 o 
  -6   5   9      177.92      174.32      5.94 o 
  -5   5   9      122.11      116.26      4.00 o 
  -4   5   9      213.80      190.59      5.98 o 
  -3   5   9      274.30      249.65      9.09 o 
  -2   5   9       14.55       16.71      2.33 o 
  -1   5   9       73.80       68.91      2.76 o 
   0   5   9       17.55       21.40      1.94 o 
   1   5   9      157.83      154.90      3.57 o 
   2   5   9        1.95        3.62      1.27 o 
   3   5   9      236.23      232.17      4.71 o 
   4   5   9       29.94       23.25      2.07 o 
   5   5   9       98.76      106.43      3.61 o 
  -9   6   9      254.44      238.40      8.16 o 
  -8   6   9       57.43       64.10      3.84 o 
  -7   6   9       40.33       44.02      3.18 o 
  -6   6   9        5.48        4.40      3.26 o 
  -5   6   9      361.65      350.21      8.84 o 
  -4   6   9       22.62       17.96      2.09 o 
  -3   6   9       15.10       16.50      3.35 o 
  -2   6   9        3.91        2.77      1.40 o 
  -1   6   9        7.28       11.37      1.93 o 
   0   6   9       21.77       16.78      1.84 o 
   1   6   9        6.05        5.72      1.51 o 
   2   6   9      113.95      108.09      4.00 o 
   3   6   9      132.94      113.58      4.32 o 
   4   6   9      155.01      155.53      4.12 o 
   5   6   9        0.73       -1.35      1.35 o 
  -9   7   9       51.35       50.07      4.57 o 
  -8   7   9      105.15      101.77      5.42 o 
  -7   7   9       38.34       40.85      3.15 o 
  -6   7   9       78.36       69.61      4.70 o 
  -5   7   9       27.33       33.46      3.50 o 
  -4   7   9      295.79      286.44      6.33 o 
  -3   7   9       21.80       21.43      2.33 o 
  -2   7   9      464.99      410.49      7.69 o 
  -1   7   9       53.40       52.28      3.25 o 
   0   7   9       34.42       38.06      2.53 o 
   1   7   9       37.72       39.88      3.09 o 
   2   7   9      252.71      223.41     10.99 o 
   3   7   9      179.50      180.50      4.93 o 
   4   7   9       38.88       34.64      2.88 o 
  -8   8   9        0.89        3.45      2.17 o 
  -7   8   9        0.86        1.06      2.00 o 
  -6   8   9       98.98      107.68      5.34 o 
  -5   8   9      274.75      267.95      6.41 o 
  -4   8   9       55.37       54.73      3.35 o 
  -3   8   9        5.92        6.65      1.82 o 
  -2   8   9       28.11       28.00      2.70 o 
  -1   8   9      194.73      196.81      5.41 o 
   0   8   9       92.11       92.24      3.97 o 
   1   8   9       14.80       15.35      2.03 o 
   2   8   9        3.34        5.58      1.72 o 
   3   8   9       17.23       16.97      2.26 o 
   4   8   9       41.13       53.41      5.02 o 
  -7   9   9       24.00       25.43      4.23 o 
  -6   9   9        0.15        3.76      3.02 o 
  -5   9   9       91.94       95.31      4.29 o 
  -4   9   9       89.47       84.61      4.05 o 
  -3   9   9      197.84      196.68      5.60 o 
  -2   9   9       46.07       44.38      3.31 o 
  -1   9   9       14.87       11.77      2.10 o 
   0   9   9       38.20       37.56      3.08 o 
   1   9   9       12.14       19.51      2.15 o 
   2   9   9      119.92      107.82      4.04 o 
   3   9   9       11.39        9.69      2.15 o 
  -7  10   9        0.19       -2.11      2.17 o 
  -6  10   9      104.19      102.64      5.85 o 
  -5  10   9      397.21      380.81     10.09 o 
  -4  10   9      391.46      383.15      8.15 o 
  -3  10   9       78.52       80.94      4.17 o 
  -2  10   9      189.90      196.65      5.74 o 
  -1  10   9       28.37       24.35      2.76 o 
   0  10   9      400.78      395.51      8.30 o 
   1  10   9        1.20        2.78      1.65 o 
   2  10   9       35.52       38.75      2.96 o 
  -5  11   9       23.24       21.12      2.73 o 
  -4  11   9       50.88       43.96      3.57 o 
  -3  11   9       38.47       41.89      3.56 o 
  -2  11   9      465.79      453.78      9.07 o 
  -1  11   9        0.87        0.86      1.81 o 
   0  11   9       44.63       43.16      3.48 o 
   1  11   9       16.81       18.17      2.72 o 
  -3  12   9        7.64        7.64      2.66 o 
  -2  12   9        1.26        4.34      2.25 o 
  -1  12   9       11.76       12.90      2.51 o 
  -8   0  10       93.88      106.70      7.37 o 
  -6   0  10       17.80       18.05      2.60 o 
  -4   0  10        4.95        7.50      1.88 o 
  -2   0  10        3.25        2.09      1.66 o 
   0   0  10       49.59       55.74      3.82 o 
   2   0  10       81.18       79.39      8.70 o 
   4   0  10       22.71       25.85      4.41 o 
  -9   1  10        5.71       11.82      2.78 o 
  -8   1  10        0.04        1.25      1.60 o 
  -7   1  10        7.09        4.16      1.92 o 
  -6   1  10      591.22      577.52      9.35 o 
  -5   1  10       79.07       63.68      3.17 o 
  -4   1  10        0.32        0.69      1.13 o 
  -3   1  10        4.99        5.19      1.24 o 
  -2   1  10      103.91      103.70      2.75 o 
  -1   1  10       15.74       21.86      1.66 o 
   0   1  10        6.61        9.43      1.36 o 
   1   1  10        0.01        1.70      1.31 o 
   2   1  10        0.15        2.96      1.39 o 
   3   1  10      172.90      177.98      4.86 o 
   4   1  10       81.39       93.37      4.06 o 
   5   1  10      105.64      112.47      5.02 o 
  -9   2  10       24.36       27.12      2.89 o 
  -8   2  10       89.70       92.53      4.45 o 
  -7   2  10      110.24      118.76      4.34 o 
  -6   2  10       65.84       61.41      4.27 o 
  -5   2  10      241.40      219.99      5.44 o 
  -4   2  10      106.83      100.53      3.62 o 
  -3   2  10       60.03       72.63      2.68 o 
  -2   2  10        0.03        2.77      1.15 o 
  -1   2  10        7.51        8.89      1.26 o 
   0   2  10      141.70      142.98      4.51 o 
   1   2  10       61.94       63.57      2.51 o 
   2   2  10       66.30       72.28      3.81 o 
   3   2  10        7.81        7.58      1.73 o 
   4   2  10       30.10       35.48      2.79 o 
   5   2  10       60.05       64.88      3.75 o 
  -9   3  10       16.33       19.29      2.72 o 
  -8   3  10      116.64      112.94      4.55 o 
  -7   3  10       77.16       69.65      3.76 o 
  -6   3  10       12.37       15.35      2.10 o 
  -5   3  10       13.88       12.83      1.93 o 
  -4   3  10       14.86       16.48      2.60 o 
  -3   3  10       92.50       82.42      4.27 o 
  -2   3  10        0.78        0.28      1.33 o 
  -1   3  10        4.05        6.75      1.29 o 
   0   3  10       55.71       59.98      2.49 o 
   1   3  10       95.85      103.52      3.04 o 
   2   3  10       12.53       11.94      2.04 o 
   3   3  10        2.20        2.52      1.50 o 
   4   3  10      123.47      147.29      5.48 o 
  -9   4  10        9.68        9.02      2.21 o 
  -8   4  10        0.20        0.45      1.86 o 
  -7   4  10      184.44      202.20      5.90 o 
  -6   4  10       33.53       44.45      3.12 o 
  -5   4  10       24.58       26.52      3.15 o 
  -4   4  10        0.22        2.54      1.88 o 
  -3   4  10       53.63       60.14      3.09 o 
  -2   4  10       62.13       66.41      4.66 o 
  -1   4  10        1.16        0.71      1.48 o 
   0   4  10       43.34       45.35      3.34 o 
   1   4  10      333.74      338.78      5.47 o 
   2   4  10      247.91      268.31      5.01 o 
   3   4  10       52.83       52.67      3.20 o 
   4   4  10        1.29        2.10      1.72 o 
  -9   5  10      111.33      114.24      4.87 o 
  -8   5  10       12.04       15.08      2.42 o 
  -7   5  10      150.63      142.09      4.90 o 
  -6   5  10       17.75       17.74      2.86 o 
  -5   5  10       27.74       27.71      3.25 o 
  -4   5  10       14.12       16.22      4.77 o 
  -3   5  10      167.83      157.77      4.61 o 
  -2   5  10      199.48      187.01      5.10 o 
  -1   5  10      282.99      271.48      6.23 o 
   0   5  10       13.67       17.04      2.11 o 
   1   5  10      191.14      177.20      4.51 o 
   2   5  10      516.96      514.52      8.13 o 
   3   5  10      331.74      332.45      5.93 o 
   4   5  10        4.83        4.09      1.79 o 
  -8   6  10        3.29        9.45      2.27 o 
  -7   6  10       20.27       18.41      3.63 o 
  -6   6  10      254.41      256.60      8.16 o 
  -5   6  10        9.59        7.68      2.43 o 
  -4   6  10       51.02       56.02      4.49 o 
  -3   6  10        0.79        0.74      1.42 o 
  -2   6  10       16.71       25.76      2.57 o 
  -1   6  10      152.35      150.84      4.81 o 
   0   6  10      200.02      197.35      5.51 o 
   1   6  10       35.03       36.31      3.16 o 
   2   6  10      150.89      163.80      4.71 o 
   3   6  10      297.55      309.38      6.56 o 
  -8   7  10        9.97        8.10      2.77 o 
  -7   7  10        3.10        8.95      2.61 o 
  -6   7  10       56.68       54.33      4.61 o 
  -5   7  10      157.53      155.81      9.61 o 
  -4   7  10       60.36       58.22      4.57 o 
  -3   7  10       26.75       28.51      4.21 o 
  -2   7  10        8.20        7.54      1.79 o 
  -1   7  10      125.40      125.28      4.48 o 
   0   7  10      114.44      110.57      4.32 o 
   1   7  10       87.82       79.72      3.59 o 
   2   7  10        0.85        1.52      1.80 o 
   3   7  10      100.12      123.06      4.45 o 
  -7   8  10       31.67       27.46      3.70 o 
  -6   8  10        2.76        7.44      6.22 o 
  -5   8  10        4.68        7.18      5.56 o 
  -4   8  10        0.57        1.66      1.61 o 
  -3   8  10       12.36        7.66      1.95 o 
  -2   8  10      101.02       99.92      4.20 o 
  -1   8  10        2.51        4.86      1.82 o 
   0   8  10        0.17       -1.27      1.48 o 
   1   8  10       16.64        9.72      2.17 o 
   2   8  10      122.97      136.72      4.58 o 
  -6   9  10       24.14       24.03      3.80 o 
  -5   9  10       35.12       34.54      4.17 o 
  -4   9  10      366.22      357.20      7.90 o 
  -3   9  10        3.99        5.22      1.97 o 
  -2   9  10       11.82       13.57      2.37 o 
  -1   9  10        0.72        1.86      1.80 o 
   0   9  10      145.56      155.27      5.26 o 
   1   9  10        0.69       -1.68      1.68 o 
  -4  10  10        4.01        5.63      2.14 o 
  -3  10  10       59.31       66.32      4.01 o 
  -2  10  10       76.71       76.86      4.25 o 
  -1  10  10       34.53       31.27      3.16 o 
   0  10  10        6.29        6.70      2.52 o 
  -7   0  11      178.51      185.85      9.55 o 
  -5   0  11     2414.50     2442.25     43.14 o 
  -3   0  11       21.11       18.20      2.73 o 
  -1   0  11      903.82      879.00     21.39 o 
   1   0  11        0.26       -1.45      1.71 o 
   3   0  11       11.85       14.84      5.14 o 
  -8   1  11      172.35      199.18      7.43 o 
  -7   1  11       45.58       47.25      3.45 o 
  -6   1  11      154.89      171.27      6.08 o 
  -5   1  11        3.79       13.35      3.26 o 
  -4   1  11       63.08       76.48      3.55 o 
  -3   1  11       59.10       63.62      3.77 o 
  -2   1  11      232.50      248.28      5.84 o 
  -1   1  11       67.70       69.90      4.57 o 
   0   1  11        0.24       -1.03      1.30 o 
   1   1  11        2.51        5.27      1.58 o 
   2   1  11       15.28       21.16      2.30 o 
   3   1  11        0.00        1.13      1.62 o 
  -8   2  11        6.57       10.72      2.31 o 
  -7   2  11        1.79        1.14      1.69 o 
  -6   2  11       73.81       90.37      3.92 o 
  -5   2  11      113.08       93.29      3.78 o 
  -4   2  11        9.15        0.19      4.65 o 
  -3   2  11       16.15       12.41      3.02 o 
  -2   2  11       10.90       15.05      2.69 o 
  -1   2  11        2.33        1.73      1.32 o 
   0   2  11        4.25        6.02      1.59 o 
   1   2  11       43.08       45.80      3.84 o 
   2   2  11       22.52       26.19      2.41 o 
   3   2  11       30.61       40.52      2.98 o 
  -8   3  11       25.89       26.43      2.91 o 
  -7   3  11       82.59      104.52      5.69 o 
  -6   3  11       56.09       58.21      3.54 o 
  -5   3  11       15.22       14.44      2.70 o 
  -4   3  11        7.08        9.01      2.14 o 
  -3   3  11      167.47      171.23      6.28 o 
  -2   3  11       42.13       41.97      4.11 o 
  -1   3  11       56.28       57.63      3.37 o 
   0   3  11       21.33       22.41      2.46 o 
   1   3  11       78.09       84.42      3.55 o 
   2   3  11       90.99       89.54      3.97 o 
   3   3  11       80.36       91.16      4.15 o 
  -8   4  11       22.66       28.86      3.59 o 
  -7   4  11        6.76        3.47      4.47 o 
  -6   4  11        9.06       15.65      2.85 o 
  -5   4  11       12.45       17.68      2.92 o 
  -4   4  11       42.31       45.72      5.01 o 
  -3   4  11       12.01       11.30      5.56 o 
  -2   4  11      179.49      187.00      7.68 o 
  -1   4  11        0.04        0.97      3.76 o 
   0   4  11       88.82       91.88      3.98 o 
   1   4  11        6.60        7.89      1.79 o 
   2   4  11      132.31      155.00      5.55 o 
  -7   5  11       77.98       79.60      8.52 o 
  -6   5  11        1.19       -1.25      2.05 o 
  -5   5  11       13.07       11.83      2.82 o 
  -4   5  11       18.45       22.56      5.26 o 
  -3   5  11        1.79        8.90      2.32 o 
  -2   5  11      221.08      207.39      5.59 o 
  -1   5  11        6.11        7.84      2.02 o 
   0   5  11        7.28        4.12      1.88 o 
   1   5  11       18.76       20.78      2.34 o 
   2   5  11      454.17      454.08      9.51 o 
  -6   6  11       63.64       63.26      5.13 o 
  -5   6  11       64.62       69.36      8.58 o 
  -4   6  11      118.54      117.92     11.00 o 
  -3   6  11       86.19       76.57      8.10 o 
  -2   6  11        1.75        1.58      1.91 o 
  -1   6  11      187.26      190.31      9.03 o 
   0   6  11       43.44       42.56      3.45 o 
   1   6  11      358.62      332.73      7.71 o 
  -6   7  11       61.72       61.02      5.25 o 
  -5   7  11       19.20       14.29      3.41 o 
  -4   7  11        3.03        3.57      2.43 o 
  -3   7  11      138.42      132.79      6.06 o 
  -2   7  11       14.05       14.12      3.30 o 
  -1   7  11       18.06       21.63      2.69 o 
   0   7  11       55.46       54.88      3.76 o 
  -4   8  11       18.29       21.76      3.51 o 
  -3   8  11        5.05        1.91      1.89 o 
  -2   8  11        2.46        3.07      1.86 o 
  -1   8  11        0.02        3.55      2.03 o 
  -6   0  12      125.97      122.29      8.10 o 
  -2   0  12      154.77      168.33      8.82 o 
   0   0  12       64.79       56.07      6.65 o 
  -6   1  12       43.42       44.58      4.10 o 
  -5   1  12      152.02      175.03      6.53 o 
  -4   1  12      299.96      304.10     11.00 o 
  -3   1  12       58.15       57.16      6.16 o 
  -2   1  12        0.69       -2.30      2.90 o 
  -1   1  12       15.35       15.35      3.75 o 
   0   1  12      104.43      116.39      5.99 o 
   1   1  12       21.98       29.39      2.55 o 
  -6   2  12        0.02        3.89      4.29 o 
  -5   2  12        0.37        0.63      2.36 o 
  -4   2  12        0.17        4.27      2.37 o 
  -3   2  12       23.46       39.17     12.33 o 
  -2   2  12        8.05        8.34      3.63 o 
  -1   2  12       12.13        9.06      3.75 o 
   0   2  12        0.10        1.19      2.21 o 
  -6   3  12      170.79      186.83      7.55 o 
  -5   3  12       31.83       30.37      3.73 o 
  -4   3  12      239.32      259.35     10.45 o 
  -3   3  12        0.33        0.66      2.03 o 
  -2   3  12       13.03       18.66      5.74 o 
  -1   3  12        3.28        4.59      3.26 o 
   0   3  12      320.82      349.02      9.64 o 
  -5   4  12       12.13       17.43      3.56 o 
  -4   4  12        0.37        3.69      2.26 o 
  -3   4  12       56.13       65.99      4.96 o 
  -2   4  12        4.39       10.48      2.72 o 
  -1   4  12        0.01        0.19      1.85 o 
  -4   5  12       32.90       36.09      4.05 o 
  -3   5  12        4.99        8.95      2.72 o 
  -2   5  12        0.66        2.56      2.58 o 
                                                 
